# Supplementary material for: DNA Methylation Mediates the Association Between Individual and Neighborhood Social Disadvantage and Cardiovascular Risk Factors
Source: Front Cardiovasc Med. 2022 May 19;9:848768. doi: 10.3389/fcvm.2022.848768 (PMC9162507; doi:10.3389/fcvm.2022.848768)
Supplement: Supplementary file 2 [file Data_Sheet_2.xlsx]

## Sheet: Table S1
Table S1. CpG mediators of the association between adult SES and BMI in the full sample (N=1154, Model 1a)
CpG	Mediation Effecta	Total Effectb	Proportion Mediatedc	Mediation p-value	Mediation FDR q-value	Chr	Position	Nearest Gened	Location Relative to CpG Islande	Reference Gene Groupe	DHSe	Enhancere	Promotere	Shore/Shelfe	CpG Islande	eQTM	eQTM Associated Gene	Overlap with BMI EWAS (Wahl, et al., 2015)	Overlap with CpGs Involved in Monocyte Differentiation (Dekkers, et al., 2019)
cg15633603	0.322113	1.46176	0.22036	1.9278e-13	7.7438e-08	2	190399258				FALSE	TRUE	FALSE	FALSE	FALSE	FALSE		FALSE	TRUE
cg10508317	0.292307	1.46176	0.199969	2.65936e-12	5.34118e-07	17	76355146	SOCS3	Island	Body	FALSE	FALSE	FALSE	FALSE	TRUE	FALSE		FALSE	FALSE
cg07571519	0.238848	1.46176	0.163398	2.72481e-10	3.28296e-05	10	73472315	C10orf105;C10orf105;CDH23		3'UTR;3'UTR;Body	FALSE	FALSE	FALSE	FALSE	FALSE	FALSE		FALSE	TRUE
cg18283844	0.234673	1.46176	0.160541	4.07201e-10	4.08921e-05	1	114495894	HIPK1;HIPK1;HIPK1;HIPK1		Body;Body;Body;TSS1500	FALSE	FALSE	TRUE	FALSE	FALSE	FALSE		FALSE	FALSE
cg06192883	0.219048	1.46176	0.149852	1.22268e-09	9.01315e-05	15	52554171	MYO5C		Body	TRUE	TRUE	FALSE	FALSE	FALSE	FALSE		TRUE	FALSE
cg09100014	0.21974	1.46176	0.150326	1.53267e-09	0.000102609	16	85937496	IRF8		Body	FALSE	FALSE	FALSE	FALSE	FALSE	FALSE		FALSE	FALSE
cg09996840	0.211104	1.46176	0.144417	3.18065e-09	0.000159087	17	79680718	SLC25A10	N_Shore	Body	FALSE	FALSE	FALSE	TRUE	FALSE	FALSE		FALSE	FALSE
cg02508743	0.210776	1.46176	0.144193	3.49046e-09	0.00016666	8	56903623	LYN;LYN		Body;Body	FALSE	TRUE	FALSE	FALSE	FALSE	FALSE		FALSE	FALSE
cg19769147	0.204862	1.46176	0.140147	5.11866e-09	0.000197334	14	105860954	PACS2;PACS2	N_Shelf	Body;Body	FALSE	FALSE	FALSE	TRUE	FALSE	FALSE		FALSE	FALSE
cg27637521	0.205027	1.46176	0.140261	6.15664e-09	0.000211396	17	76355202	SOCS3	Island	5'UTR	FALSE	FALSE	FALSE	FALSE	TRUE	FALSE		FALSE	FALSE
cg19103704	0.201942	1.46176	0.13815	6.62395e-09	0.00021677	19	40440963	FCGBP		TSS1500	FALSE	FALSE	TRUE	FALSE	FALSE	TRUE	PSMC4;FCGBP;SHKBP1	FALSE	FALSE
cg25392060	0.199385	1.46176	0.1364	7.4865e-09	0.00022547	8	142297121		S_Shore		TRUE	FALSE	FALSE	TRUE	FALSE	TRUE	PTP4A3;DENND3	FALSE	TRUE
cg16663980	0.199848	1.46176	0.136717	8.6556e-09	0.000235265	1	158809049	MNDA		5'UTR	FALSE	FALSE	FALSE	FALSE	FALSE	TRUE	DHRS9	FALSE	FALSE
cg06836480	0.199245	1.46176	0.136304	8.6556e-09	0.000235265	2	169928251	DHRS9;DHRS9;DHRS9		TSS1500;5'UTR;5'UTR	FALSE	FALSE	TRUE	FALSE	FALSE	TRUE	AIM2	FALSE	TRUE
cg14604470	0.200749	1.46176	0.137334	8.83531e-09	0.000236604	9	130713376	FAM102A;FAM102A		TSS1500;Body	FALSE	FALSE	TRUE	FALSE	FALSE	FALSE		FALSE	FALSE
cg23983783	0.196021	1.46176	0.134099	1.08557e-08	0.000257102	13	32997294	N4BP2L1;N4BP2L1	N_Shelf	Body;Body	FALSE	FALSE	FALSE	TRUE	FALSE	TRUE	N4BP2L1;KL	FALSE	TRUE
cg14531564	0.196603	1.46176	0.134497	1.28014e-08	0.00027281	1	1154853	SDF4;SDF4	S_Shore	Body;Body	FALSE	FALSE	FALSE	TRUE	FALSE	FALSE		FALSE	FALSE
cg26610247	0.194296	1.46176	0.132919	1.28014e-08	0.00027281	8	142297175		S_Shore		TRUE	FALSE	FALSE	TRUE	FALSE	TRUE	PTP4A3	FALSE	TRUE
cg00510149	0.195103	1.46176	0.133471	1.32233e-08	0.00027581	11	10674966	MRVI1;MRVI1;MRVI1;MRVI1		5'UTR;TSS1500;5'UTR;5'UTR	FALSE	FALSE	TRUE	FALSE	FALSE	FALSE		FALSE	TRUE
cg17603909	0.191362	1.46176	0.130912	1.51003e-08	0.000287745	11	4509357	OR52K1		TSS1500	FALSE	FALSE	TRUE	FALSE	FALSE	FALSE		FALSE	FALSE
cg13274938	0.19331	1.46176	0.132244	1.55588e-08	0.000290353	17	38493822	RARA;RARA;RARA	N_Shelf	Body;Body;Body	FALSE	FALSE	FALSE	TRUE	FALSE	TRUE	CCR7	TRUE	FALSE
cg07328987	0.19253	1.46176	0.131711	1.65867e-08	0.000295825	13	47188916	LRCH1;LRCH1;LRCH1		Body;Body;Body	FALSE	TRUE	FALSE	FALSE	FALSE	FALSE		FALSE	TRUE
cg18334727	0.192392	1.46176	0.131617	1.70788e-08	0.000298277	4	15659864		S_Shelf		FALSE	FALSE	FALSE	TRUE	FALSE	FALSE		FALSE	FALSE
cg15020801	0.189875	1.46176	0.129895	2.01744e-08	0.000337661	17	46022809	PNPO		Body	FALSE	FALSE	FALSE	FALSE	FALSE	FALSE		FALSE	FALSE
cg07784959	0.186339	1.46176	0.127476	2.74805e-08	0.000434888	2	136873409	CXCR4;CXCR4	N_Shore	Body;1stExon	FALSE	FALSE	FALSE	TRUE	FALSE	FALSE		FALSE	FALSE
cg06715330	0.185917	1.46176	0.127187	3.07855e-08	0.000475473	17	80158206	CCDC57		Body	FALSE	FALSE	FALSE	FALSE	FALSE	FALSE		FALSE	TRUE
cg04816311	0.181376	1.46176	0.12408	4.03196e-08	0.000582323	7	1066650	C7orf50;C7orf50;C7orf50	N_Shore	Body;Body;Body	FALSE	FALSE	FALSE	TRUE	FALSE	TRUE	C7ORF50;GPER	FALSE	FALSE
cg23172671	0.181271	1.46176	0.124009	4.51887e-08	0.000631714	1	203482523				TRUE	TRUE	FALSE	FALSE	FALSE	FALSE		FALSE	FALSE
cg26470501	0.180641	1.46176	0.123578	4.86023e-08	0.000664494	19	45252955	BCL3	S_Shore	Body	FALSE	FALSE	FALSE	TRUE	FALSE	FALSE		FALSE	FALSE
cg13603533	0.180008	1.46176	0.123145	5.33041e-08	0.000707353	4	48045040				FALSE	TRUE	FALSE	FALSE	FALSE	FALSE		FALSE	TRUE
cg13630239	0.177249	1.46176	0.121257	5.91324e-08	0.000757106	10	99116547	RRP12;RRP12		3'UTR;3'UTR	FALSE	FALSE	FALSE	FALSE	FALSE	TRUE	RRP12	FALSE	FALSE
cg05832823	0.17477	1.46176	0.119561	8.14821e-08	0.000919314	13	75859662	TBC1D4		3'UTR	FALSE	FALSE	FALSE	FALSE	FALSE	FALSE		FALSE	TRUE
cg00021275	0.174132	1.46176	0.119124	8.65813e-08	0.000951065	2	128142155		N_Shelf		FALSE	FALSE	FALSE	TRUE	FALSE	FALSE		FALSE	FALSE
cg18181703	0.173773	1.46176	0.118879	8.66832e-08	0.000951682	17	76354621	SOCS3	N_Shore	Body	FALSE	FALSE	FALSE	TRUE	FALSE	FALSE		TRUE	FALSE
cg13866253	0.172943	1.46176	0.118312	8.67466e-08	0.000952066	11	77093001	PAK1;PAK1		Body;Body	FALSE	TRUE	FALSE	FALSE	FALSE	FALSE		FALSE	FALSE
cg25957332	0.17301	1.46176	0.118357	8.85545e-08	0.000962906	20	61562955	DIDO1;DIDO1;DIDO1	S_Shelf	5'UTR;5'UTR;5'UTR	FALSE	FALSE	FALSE	TRUE	FALSE	FALSE		FALSE	FALSE
cg22312249	0.173248	1.46176	0.11852	9.22843e-08	0.000984647	17	72779428	TMEM104		Body	FALSE	TRUE	FALSE	FALSE	FALSE	TRUE	NAT9;HN1;SLC16A5;CD300LF;NT5C	FALSE	TRUE
cg01799418	0.171304	1.46176	0.11719	1.06574e-07	0.0010609	3	117428927				FALSE	TRUE	FALSE	FALSE	FALSE	FALSE		FALSE	FALSE
cg07125725	0.170315	1.46176	0.116514	1.20563e-07	0.00112626	7	99612773	ZKSCAN1	N_Shore	TSS1500	FALSE	FALSE	TRUE	TRUE	FALSE	FALSE		FALSE	FALSE
cg14205864	0.169366	1.46176	0.115864	1.20651e-07	0.00112664	13	113841719	PCID2;PCID2;PCID2		Body;Body;Body	TRUE	TRUE	FALSE	FALSE	FALSE	FALSE		FALSE	TRUE
cg10128479	0.170117	1.46176	0.116378	1.24444e-07	0.00114299	1	156465749	MEF2D	N_Shelf	5'UTR	FALSE	FALSE	FALSE	TRUE	FALSE	TRUE	MEF2D	FALSE	FALSE
cg03585017	0.169967	1.46176	0.116276	1.25735e-07	0.00114843	11	64213249		N_Shelf		FALSE	FALSE	FALSE	TRUE	FALSE	FALSE		FALSE	FALSE
cg19849557	0.168973	1.46176	0.115595	1.28613e-07	0.00116035	6	30619242	C6orf136;C6orf136;C6orf136	S_Shelf	Body;Body;Body	FALSE	FALSE	FALSE	TRUE	FALSE	FALSE		FALSE	TRUE
cg05117208	0.169167	1.46176	0.115728	1.29947e-07	0.00116577	17	40438312	STAT5A	N_Shore	TSS1500	FALSE	FALSE	TRUE	TRUE	FALSE	FALSE		FALSE	FALSE
cg03978682	0.169365	1.46176	0.115864	1.31132e-07	0.00117054	5	53411773	ARL15		Body	FALSE	TRUE	FALSE	FALSE	FALSE	FALSE		FALSE	FALSE
cg26663590	0.16815	1.46176	0.115032	1.42526e-07	0.00123745	16	28959310		S_Shore		FALSE	FALSE	FALSE	TRUE	FALSE	FALSE		TRUE	FALSE
cg23581252	0.16739	1.46176	0.114512	1.50076e-07	0.00127981	6	32897912				FALSE	FALSE	FALSE	FALSE	FALSE	FALSE		FALSE	FALSE
cg21686632	0.166778	1.46176	0.114094	1.58145e-07	0.00132345	1	12348112	VPS13D;VPS13D		Body;Body	FALSE	FALSE	FALSE	FALSE	FALSE	FALSE		FALSE	FALSE
cg10327067	0.165847	1.46176	0.113457	1.78779e-07	0.00144957	8	37549202		N_Shelf		FALSE	TRUE	FALSE	TRUE	FALSE	FALSE		FALSE	TRUE
cg24590708	0.164512	1.46176	0.112544	1.92326e-07	0.0015282	15	52554357	MYO5C		Body	TRUE	TRUE	FALSE	FALSE	FALSE	FALSE		FALSE	FALSE
cg20154206	0.163951	1.46176	0.11216	2.11385e-07	0.00163362	2	128458240	SFT2D3	N_Shore	TSS1500	FALSE	FALSE	TRUE	TRUE	FALSE	FALSE		FALSE	FALSE
cg03068030	0.162803	1.46176	0.111374	2.24904e-07	0.00170497	22	46688823	TTC38	N_Shelf	3'UTR	FALSE	FALSE	FALSE	TRUE	FALSE	FALSE		FALSE	TRUE
cg21199854	0.163144	1.46176	0.111608	2.25076e-07	0.00170587	3	52724044	GNL3;GNL3;GNL3;SNORD19B	S_Shelf	Body;Body;Body;TSS1500	FALSE	FALSE	TRUE	TRUE	FALSE	FALSE		FALSE	FALSE
cg14177325	0.162651	1.46176	0.111271	2.52368e-07	0.00185071	17	1541763	SCARF1;SCARF1;SCARF1;SCARF1;SCARF1	S_Shelf	Body;Body;Body;Body;Body	FALSE	FALSE	FALSE	TRUE	FALSE	FALSE		FALSE	FALSE
cg06898549	0.160979	1.46176	0.110127	2.79468e-07	0.00198555	12	41083590		N_Shelf		FALSE	FALSE	FALSE	TRUE	FALSE	FALSE		TRUE	FALSE
cg14622996	0.159175	1.46176	0.108892	3.06529e-07	0.00211205	6	32109801				FALSE	FALSE	FALSE	FALSE	FALSE	FALSE		FALSE	FALSE
cg12229979	0.160049	1.46176	0.10949	3.10387e-07	0.00212946	19	17190259	MYO9B;MYO9B	S_Shelf	5'UTR;5'UTR	FALSE	FALSE	FALSE	TRUE	FALSE	FALSE		FALSE	TRUE
cg13353550	0.159257	1.46176	0.108949	3.13613e-07	0.00214391	12	48149200	RAPGEF3;RAPGEF3;RAPGEF3	N_Shelf	Body;Body;Body	FALSE	FALSE	FALSE	TRUE	FALSE	FALSE		FALSE	TRUE
cg24595152	0.159403	1.46176	0.109049	3.19473e-07	0.00216989	3	43733831	ABHD5	S_Shore	Body	FALSE	FALSE	FALSE	TRUE	FALSE	TRUE	ABHD5	FALSE	FALSE
cg23755933	0.158563	1.46176	0.108474	3.40182e-07	0.00225909	12	133349383	GOLGA3	N_Shore	3'UTR	FALSE	FALSE	FALSE	TRUE	FALSE	TRUE	ANKLE2	FALSE	TRUE
cg07567724	0.158604	1.46176	0.108502	3.48053e-07	0.00229196	1	153777721	GATAD2B		3'UTR	TRUE	TRUE	FALSE	FALSE	FALSE	FALSE		FALSE	FALSE
cg21416544	0.156575	1.46176	0.107114	3.97894e-07	0.00249476	12	8986988	A2ML1		Body	FALSE	TRUE	FALSE	FALSE	FALSE	FALSE		FALSE	FALSE
cg18342866	0.15555	1.46176	0.106412	4.46209e-07	0.00267363	1	114468988		N_Shelf		FALSE	FALSE	FALSE	TRUE	FALSE	FALSE		FALSE	FALSE
cg13026137	0.154818	1.46176	0.105912	4.79406e-07	0.00278762	6	31701260	CLIC1	S_Shelf	Body	FALSE	FALSE	FALSE	TRUE	FALSE	FALSE		FALSE	FALSE
cg01081737	0.154535	1.46176	0.105719	4.84394e-07	0.00280416	8	142238752	SLC45A4	S_Shore	TSS200	FALSE	TRUE	TRUE	TRUE	FALSE	FALSE		FALSE	TRUE
cg23429047	0.154548	1.46176	0.105727	5.0487e-07	0.00287058	2	129028542	HS6ST1	S_Shelf	Body	FALSE	FALSE	FALSE	TRUE	FALSE	FALSE		FALSE	FALSE
cg06996599	0.154163	1.46176	0.105464	5.10524e-07	0.00288851	6	30619232	C6orf136;C6orf136;C6orf136	S_Shelf	Body;Body;Body	FALSE	FALSE	FALSE	TRUE	FALSE	FALSE		FALSE	FALSE
cg09330596	0.152944	1.46176	0.10463	5.78517e-07	0.00309108	1	151313760	RFX5;RFX5		3'UTR;3'UTR	FALSE	FALSE	FALSE	FALSE	FALSE	FALSE		FALSE	FALSE
cg09816821	0.152052	1.46176	0.10402	5.83649e-07	0.00310546	16	88709302		N_Shore		FALSE	FALSE	FALSE	TRUE	FALSE	FALSE		FALSE	FALSE
cg24162801	0.151844	1.46176	0.103878	5.84538e-07	0.00310793	1	184504284	C1orf21		Body	FALSE	TRUE	FALSE	FALSE	FALSE	TRUE	RGL1;IVNS1ABP	FALSE	TRUE
cg16739178	0.152789	1.46176	0.104524	5.90622e-07	0.0031248	16	85470674				TRUE	TRUE	FALSE	FALSE	FALSE	FALSE		FALSE	FALSE
cg10601171	0.152186	1.46176	0.104111	5.9677e-07	0.00314168	20	61290162	SLCO4A1	Island	Body	FALSE	FALSE	FALSE	FALSE	TRUE	FALSE		FALSE	FALSE
cg03066323	0.151862	1.46176	0.10389	6.02982e-07	0.00315856	7	99970779	PILRA;PILRA;PILRA		TSS1500;TSS1500;TSS1500	FALSE	TRUE	TRUE	FALSE	FALSE	TRUE	AP1S1;PILRA	FALSE	FALSE
cg16044480	0.151145	1.46176	0.103399	6.09258e-07	0.00317544	11	72451421	ARAP1		5'UTR	FALSE	TRUE	FALSE	FALSE	FALSE	TRUE	IL18BP	FALSE	FALSE
cg19716542	0.152086	1.46176	0.104043	6.09747e-07	0.00317675	1	52302074	MIR761;NRD1;NRD1		TSS200;Body;Body	FALSE	FALSE	TRUE	FALSE	FALSE	FALSE		FALSE	FALSE
cg11229101	0.151316	1.46176	0.103516	6.16095e-07	0.00319365	10	134230885	PWWP2B;PWWP2B		3'UTR;3'UTR	FALSE	FALSE	FALSE	FALSE	FALSE	FALSE		FALSE	FALSE
cg08165361	0.150914	1.46176	0.103242	6.54587e-07	0.00329256	8	48474400	KIAA0146		Body	FALSE	TRUE	FALSE	FALSE	FALSE	FALSE		FALSE	TRUE
cg10922232	0.151284	1.46176	0.103494	6.54587e-07	0.00329256	17	73238491	GGA3;GGA3		Body;Body	FALSE	FALSE	FALSE	FALSE	FALSE	TRUE	NT5C;HN1	FALSE	FALSE
cg11664417	0.151388	1.46176	0.103566	6.61402e-07	0.00330946	5	71883710				FALSE	TRUE	FALSE	FALSE	FALSE	FALSE		FALSE	TRUE
cg26180383	0.149837	1.46176	0.102504	6.62956e-07	0.00331329	8	129061048	MIR1207;PVT1		TSS1500;Body	FALSE	TRUE	TRUE	FALSE	FALSE	TRUE	MYC	FALSE	FALSE
cg12212103	0.150683	1.46176	0.103083	6.82278e-07	0.00336016	17	48231729		S_Shelf		FALSE	TRUE	FALSE	TRUE	FALSE	TRUE	ABI3	FALSE	FALSE
cg18854666	0.150075	1.46176	0.102668	6.89382e-07	0.00337705	2	219247055	SLC11A1;SLC11A1		1stExon;5'UTR	FALSE	FALSE	FALSE	FALSE	FALSE	TRUE	SLC11A1;DNAJB2;GPBAR1;STK36	FALSE	FALSE
cg21263566	0.149463	1.46176	0.102249	8.06581e-07	0.00369366	1	95561502				FALSE	TRUE	FALSE	FALSE	FALSE	FALSE		FALSE	FALSE
cg12724221	0.148078	1.46176	0.101301	8.13694e-07	0.00371155	10	99448480	AVPI1	S_Shore	TSS1500	FALSE	TRUE	TRUE	TRUE	FALSE	TRUE	AVPI1;PGAM1;UBTD1	FALSE	TRUE
cg03339817	0.148266	1.46176	0.10143	8.50167e-07	0.00380112	2	128458281	SFT2D3	N_Shore	TSS1500	FALSE	FALSE	TRUE	TRUE	FALSE	FALSE		FALSE	FALSE
cg19458497	0.148701	1.46176	0.101727	8.50167e-07	0.00380112	11	63403371	ATL3		Body	TRUE	TRUE	FALSE	FALSE	FALSE	FALSE		FALSE	TRUE
cg26053840	0.148294	1.46176	0.101449	8.59024e-07	0.00382234	6	38644662	GLO1		3'UTR	FALSE	FALSE	FALSE	FALSE	FALSE	FALSE		FALSE	TRUE
cg00657780	0.148201	1.46176	0.101385	8.67974e-07	0.00384358	16	50285254				TRUE	TRUE	FALSE	FALSE	FALSE	FALSE		FALSE	FALSE
cg20021790	0.148719	1.46176	0.101739	8.67974e-07	0.00384358	17	181288	RPH3AL	N_Shelf	5'UTR	FALSE	TRUE	FALSE	TRUE	FALSE	FALSE		FALSE	TRUE
cg25791430	0.147182	1.46176	0.100688	8.84739e-07	0.00388281	11	59574962	MRPL16	N_Shelf	Body	FALSE	FALSE	FALSE	TRUE	FALSE	FALSE		FALSE	FALSE
cg04326337	0.147931	1.46176	0.1012	8.8688e-07	0.00388777	20	36664969	RPRD1B	S_Shelf	Body	FALSE	FALSE	FALSE	TRUE	FALSE	FALSE		FALSE	FALSE
cg25800638	0.146969	1.46176	0.100543	9.05458e-07	0.00393034	2	24527092	ITSN2;ITSN2;ITSN2		Body;Body;Body	FALSE	TRUE	FALSE	FALSE	FALSE	FALSE		FALSE	FALSE
cg19157819	0.147634	1.46176	0.100997	9.14892e-07	0.00395165	10	75405260	SYNPO2L;SYNPO2L	N_Shelf	3'UTR;3'UTR	FALSE	FALSE	FALSE	TRUE	FALSE	FALSE		FALSE	TRUE
cg08473752	0.147742	1.46176	0.101071	9.52089e-07	0.00404825	17	26517057	NLK		Body	FALSE	TRUE	FALSE	FALSE	FALSE	FALSE		FALSE	FALSE
cg12240358	0.147087	1.46176	0.100623	9.93208e-07	0.00415159	15	83619523	HOMER2;HOMER2;HOMER2;HOMER2	N_Shore	Body;Body;Body;Body	FALSE	FALSE	FALSE	TRUE	FALSE	FALSE		FALSE	FALSE
cg17782974	0.145569	1.46176	0.0995848	1.01402e-06	0.00420257	10	104406990	TRIM8	S_Shelf	Body	FALSE	FALSE	FALSE	TRUE	FALSE	FALSE		FALSE	FALSE
cg05272827	0.14606	1.46176	0.0999204	1.03527e-06	0.00425374	17	79380706	BAHCC1	Island	Body	FALSE	FALSE	FALSE	FALSE	TRUE	FALSE		FALSE	FALSE
cg12387247	0.145156	1.46176	0.0993018	1.13748e-06	0.00448806	19	7766974	FCER2;FCER2		1stExon;5'UTR	FALSE	FALSE	FALSE	FALSE	FALSE	FALSE		FALSE	TRUE
cg06372475	0.145169	1.46176	0.0993109	1.14934e-06	0.00451404	10	73534286	C10orf54;CDH23	S_Shore	TSS1500;Body	FALSE	FALSE	TRUE	TRUE	FALSE	TRUE	ASCC1;SPOCK2	FALSE	FALSE
cg21121609	0.144859	1.46176	0.0990989	1.14934e-06	0.00451404	19	7766960	FCER2;FCER2		1stExon;5'UTR	FALSE	FALSE	FALSE	FALSE	FALSE	TRUE	FCER2	FALSE	TRUE
cg11771383	0.144	1.46176	0.0985116	1.2221e-06	0.00466842	10	134362126	INPP5A	S_Shore	Body	FALSE	FALSE	FALSE	TRUE	FALSE	FALSE		FALSE	TRUE
cg06436032	0.142698	1.46176	0.0976204	1.24982e-06	0.00472502	6	144474807	STX11	S_Shelf	5'UTR	FALSE	FALSE	FALSE	TRUE	FALSE	TRUE	STX11	FALSE	FALSE
cg18084554	0.14422	1.46176	0.0986617	1.26285e-06	0.00475124	19	929046	ARID3A	N_Shore	5'UTR	FALSE	FALSE	FALSE	TRUE	FALSE	TRUE	ARID3A	FALSE	TRUE
cg19010566	0.143618	1.46176	0.0982496	1.27388e-06	0.00477322	20	23062796	CD93		3'UTR	FALSE	FALSE	FALSE	FALSE	FALSE	FALSE		FALSE	FALSE
cg23754918	0.143482	1.46176	0.0981573	1.30059e-06	0.00482573	7	2653733	IQCE;IQCE		3'UTR;3'UTR	TRUE	TRUE	FALSE	FALSE	FALSE	FALSE		FALSE	FALSE
cg13397818	0.14377	1.46176	0.0983536	1.30386e-06	0.0048321	9	34519806	DNAI1	N_Shelf	Body	FALSE	FALSE	FALSE	TRUE	FALSE	FALSE		FALSE	FALSE
cg18059369	0.143214	1.46176	0.0979737	1.31415e-06	0.00485201	20	44543173		S_Shelf		FALSE	FALSE	FALSE	TRUE	FALSE	TRUE	TP53RK	FALSE	TRUE
cg00585742	0.143025	1.46176	0.0978446	1.3312e-06	0.00488467	6	160219791		N_Shore		FALSE	FALSE	FALSE	TRUE	FALSE	FALSE		FALSE	FALSE
cg10991454	0.143013	1.46176	0.0978358	1.34171e-06	0.0049046	2	30834674	LCLAT1;LCLAT1		Body;Body	FALSE	TRUE	FALSE	FALSE	FALSE	FALSE		FALSE	TRUE
cg24686957	0.143019	1.46176	0.0978403	1.3557e-06	0.00493092	6	5214950	LYRM4;LYRM4;LYRM4		Body;Body;Body	FALSE	TRUE	FALSE	FALSE	FALSE	FALSE		FALSE	TRUE
cg12829455	0.142618	1.46176	0.0975662	1.36985e-06	0.00495724	3	51391213	DOCK3		Body	FALSE	TRUE	FALSE	FALSE	FALSE	FALSE		FALSE	FALSE
cg11460110	0.141317	1.46176	0.096676	1.45905e-06	0.00517275	6	30530458	PRR3;PRR3		3'UTR;3'UTR	FALSE	FALSE	FALSE	FALSE	FALSE	FALSE		FALSE	TRUE
cg23076361	0.141326	1.46176	0.0966822	1.45905e-06	0.00517275	14	100622050	DEGS2	N_Shelf	Body	TRUE	FALSE	FALSE	TRUE	FALSE	FALSE		FALSE	FALSE
cg27180555	0.141949	1.46176	0.0971083	1.53413e-06	0.00534748	12	112822378		S_Shore		FALSE	FALSE	FALSE	TRUE	FALSE	FALSE		FALSE	FALSE
cg17479280	0.141005	1.46176	0.0964622	1.53804e-06	0.00535641	1	156466088	MEF2D	N_Shelf	5'UTR	FALSE	TRUE	FALSE	TRUE	FALSE	FALSE		FALSE	FALSE
cg17953300	0.140649	1.46176	0.096219	1.63688e-06	0.00557728	11	65418265	SIPA1;SIPA1	N_Shore	3'UTR;3'UTR	FALSE	FALSE	FALSE	TRUE	FALSE	FALSE		FALSE	FALSE
cg17797848	0.140766	1.46176	0.096299	1.6511e-06	0.00560828	1	109842096	MYBPHL		Body	TRUE	TRUE	FALSE	FALSE	FALSE	TRUE	PSRC1	FALSE	TRUE
cg05008975	0.139639	1.46176	0.0955276	1.65534e-06	0.00561749	11	118022317	SCN4B;SCN4B	N_Shore	Body;Body	FALSE	FALSE	FALSE	TRUE	FALSE	TRUE	MPZL2	FALSE	FALSE
cg02049955	0.140393	1.46176	0.0960435	1.7405e-06	0.00579881	11	118045910	SCN2B		Body	FALSE	TRUE	FALSE	FALSE	FALSE	TRUE	BACE1;MPZL2;TAGLN	FALSE	TRUE
cg10927461	0.139799	1.46176	0.0956373	1.78164e-06	0.00588404	2	122530159				FALSE	TRUE	FALSE	FALSE	FALSE	FALSE	GPBAR1	FALSE	FALSE
cg07719512	0.140246	1.46176	0.0959434	1.78164e-06	0.00588404	2	219246576	SLC11A1		TSS200	FALSE	FALSE	TRUE	FALSE	FALSE	TRUE		FALSE	FALSE
cg01225779	0.139603	1.46176	0.0955032	1.81432e-06	0.00595071	5	179238472	SQSTM1;SQSTM1	S_Shelf	5'UTR;5'UTR	TRUE	FALSE	FALSE	TRUE	FALSE	FALSE		FALSE	FALSE
cg19869035	0.139882	1.46176	0.0956945	1.83478e-06	0.00599197	7	2653955	IQCE;IQCE		3'UTR;3'UTR	TRUE	TRUE	FALSE	FALSE	FALSE	TRUE	TTYH3	FALSE	FALSE
cg15732451	0.138824	1.46176	0.0949704	2.05857e-06	0.0064761	1	228997949				FALSE	TRUE	FALSE	FALSE	FALSE	FALSE		FALSE	FALSE
cg16530881	0.137732	1.46176	0.0942235	2.08007e-06	0.00652074	17	38708399				TRUE	FALSE	FALSE	FALSE	FALSE	FALSE		FALSE	FALSE
cg04786889	0.138019	1.46176	0.0944196	2.12374e-06	0.00661047	7	990150	ADAP1	N_Shelf	Body	FALSE	FALSE	FALSE	TRUE	FALSE	TRUE	C7ORF50	FALSE	FALSE
cg14742809	0.13849	1.46176	0.0947421	2.14206e-06	0.00664773	5	60631028	ZSWIM6	S_Shore	Body	FALSE	FALSE	FALSE	TRUE	FALSE	FALSE		FALSE	TRUE
cg12764201	0.137702	1.46176	0.0942026	2.23887e-06	0.00684105	1	10510123	CORT;APITD1;CORT		1stExon;Body;5'UTR	FALSE	FALSE	FALSE	FALSE	FALSE	TRUE	RBP7	FALSE	FALSE
cg12018969	0.137266	1.46176	0.0939044	2.30557e-06	0.00697079	2	43350413				FALSE	TRUE	FALSE	FALSE	FALSE	FALSE		FALSE	TRUE
cg05171937	0.136908	1.46176	0.0936599	2.30557e-06	0.00697079	12	27396765	STK38L	N_Shore	TSS1500	FALSE	FALSE	TRUE	TRUE	FALSE	FALSE		FALSE	FALSE
cg04612203	0.136969	1.46176	0.0937014	2.30977e-06	0.00697886	4	1291382	MAEA;MAEA		Body;Body	FALSE	TRUE	FALSE	FALSE	FALSE	TRUE	CRIPAK	FALSE	FALSE
cg08529295	0.13739	1.46176	0.0939891	2.33389e-06	0.00702507	1	245132782	EFCAB2;EFCAB2;EFCAB2;EFCAB2;EFCAB2	N_Shore	TSS1500;TSS1500;TSS1500;TSS1500;TSS1500	FALSE	FALSE	TRUE	TRUE	FALSE	FALSE		FALSE	FALSE
cg03590328	0.13628	1.46176	0.0932298	2.40343e-06	0.00715629	7	2684462	TTYH3	N_Shelf	Body	FALSE	TRUE	FALSE	TRUE	FALSE	TRUE	TTYH3	FALSE	FALSE
cg15586392	0.136672	1.46176	0.0934983	2.40343e-06	0.00715629	8	142238691	SLC45A4	S_Shore	TSS200	FALSE	TRUE	TRUE	TRUE	FALSE	FALSE		FALSE	TRUE
cg03508390	0.135738	1.46176	0.092859	2.50755e-06	0.00734757	3	124120796	KALRN;KALRN		Body;Body	FALSE	TRUE	FALSE	FALSE	FALSE	FALSE		FALSE	TRUE
cg07078732	0.136165	1.46176	0.0931511	2.51216e-06	0.0073559	2	30505165				FALSE	TRUE	FALSE	FALSE	FALSE	FALSE		FALSE	FALSE
cg15154628	0.135622	1.46176	0.0927797	2.61401e-06	0.00753696	7	76871793	CCDC146		Body	FALSE	TRUE	FALSE	FALSE	FALSE	FALSE		FALSE	FALSE
cg25765315	0.135549	1.46176	0.0927301	2.64845e-06	0.00759695	12	92472232				FALSE	TRUE	FALSE	FALSE	FALSE	FALSE		FALSE	FALSE
cg10723020	0.135725	1.46176	0.0928501	2.7041e-06	0.00769256	2	208393829	CREB1;CREB1	N_Shore	TSS1500;TSS1500	FALSE	FALSE	TRUE	TRUE	FALSE	FALSE		FALSE	FALSE
cg22679740	0.134696	1.46176	0.0921464	2.7558e-06	0.00778	3	64257335		S_Shelf		FALSE	FALSE	FALSE	TRUE	FALSE	FALSE		FALSE	FALSE
cg00390784	0.135303	1.46176	0.0925618	2.81371e-06	0.00787636	6	2682491	MYLK4	N_Shelf	Body	FALSE	FALSE	FALSE	TRUE	FALSE	FALSE		FALSE	FALSE
cg21542842	0.135116	1.46176	0.0924339	2.84312e-06	0.00792467	4	77899442	SEPT11		Body	FALSE	TRUE	FALSE	FALSE	FALSE	FALSE		FALSE	FALSE
cg00261690	0.134804	1.46176	0.0922199	2.87528e-06	0.00797704	1	28856281	SNHG3-RCC1;SNHG3-RCC1;SNHG3-RCC1;RCC1;RCC1;RCC1	N_Shore	Body;Body;5'UTR;5'UTR;5'UTR;5'UTR	FALSE	FALSE	FALSE	TRUE	FALSE	TRUE	FGR	FALSE	TRUE
cg25019722	0.135072	1.46176	0.0924033	2.90286e-06	0.00802157	6	37503610		Island		FALSE	TRUE	FALSE	FALSE	TRUE	TRUE	PPIL1;TMEM217	FALSE	FALSE
cg21703988	0.133666	1.46176	0.0914418	2.90533e-06	0.00802554	12	132549404	EP400		Body	FALSE	FALSE	FALSE	FALSE	FALSE	FALSE		FALSE	FALSE
cg02618071	0.134107	1.46176	0.0917434	2.9974e-06	0.00817154	17	42406184		S_Shelf		FALSE	FALSE	FALSE	TRUE	FALSE	FALSE		FALSE	FALSE
cg25409554	0.133449	1.46176	0.0912932	3.023e-06	0.00821146	1	234871422				FALSE	FALSE	FALSE	FALSE	FALSE	FALSE		FALSE	TRUE
cg03663120	0.133136	1.46176	0.0910795	3.02874e-06	0.00822036	7	2284600	NUDT1;NUDT1;NUDT1;NUDT1;NUDT1;NUDT1;NUDT1	S_Shelf	Body;Body;Body;Body;Body;Body;Body	FALSE	FALSE	FALSE	TRUE	FALSE	FALSE		FALSE	FALSE
cg22185977	0.133546	1.46176	0.0913599	3.26028e-06	0.00866214	5	1518133	LPCAT1		Body	FALSE	FALSE	FALSE	FALSE	FALSE	FALSE		FALSE	FALSE
cg06830981	0.133455	1.46176	0.0912972	3.28531e-06	0.0087088	1	22142491	LDLRAD2	S_Shore	Body	FALSE	TRUE	FALSE	TRUE	FALSE	FALSE		FALSE	FALSE
cg16815882	0.132561	1.46176	0.0906858	3.28807e-06	0.00871393	1	35908609	KIAA0319L		Body	FALSE	FALSE	FALSE	FALSE	FALSE	FALSE		TRUE	TRUE
cg05295703	0.132401	1.46176	0.0905762	3.57346e-06	0.00923087	2	102895712				FALSE	TRUE	FALSE	FALSE	FALSE	FALSE		FALSE	FALSE
cg01545109	0.132128	1.46176	0.0903895	3.61084e-06	0.00929665	7	151087534	WDR86		Body	FALSE	FALSE	FALSE	FALSE	FALSE	FALSE		FALSE	FALSE
cg05941027	0.132128	1.46176	0.0903893	3.62088e-06	0.00931426	17	61774174	LIMD2	N_Shelf	3'UTR	TRUE	FALSE	FALSE	TRUE	FALSE	FALSE		FALSE	FALSE
cg09175485	0.131851	1.46176	0.0901998	3.6517e-06	0.00936807	11	67020555	KDM2A;KDM2A	S_Shelf	Body;Body	FALSE	FALSE	FALSE	TRUE	FALSE	TRUE	ROGDI	FALSE	FALSE
cg03963853	0.131938	1.46176	0.0902596	3.6517e-06	0.00936807	16	4732369	MGRN1;MGRN1;MGRN1;MGRN1	Island	Body;Body;Body;Body	FALSE	FALSE	FALSE	FALSE	TRUE	TRUE	PTPRCAP;CHKA;TMEM134	FALSE	FALSE
cg24365837	0.131859	1.46176	0.0902056	3.73571e-06	0.00951328	1	10509935	APITD1;CORT		Body;TSS200	FALSE	FALSE	TRUE	FALSE	FALSE	TRUE	RBP7	FALSE	FALSE
cg23251798	0.13214	1.46176	0.0903975	3.76751e-06	0.00956769	1	84902639				FALSE	TRUE	FALSE	FALSE	FALSE	FALSE		FALSE	FALSE
cg07795766	0.131331	1.46176	0.0898444	3.92766e-06	0.00983723	22	45608516	C22orf9;C22orf9		Body;TSS200	TRUE	TRUE	TRUE	FALSE	FALSE	FALSE		FALSE	FALSE
cg09315878	0.131431	1.46176	0.0899125	3.93103e-06	0.00984281	1	1152580	SDF4;SDF4	Island	3'UTR;3'UTR	FALSE	FALSE	FALSE	FALSE	TRUE	FALSE		TRUE	FALSE
cg18217136	0.130443	1.46176	0.089237	4.09816e-06	0.0101161	20	36157651	BLCAP;BLCAP	S_Shore	TSS1500;TSS1500	FALSE	FALSE	TRUE	TRUE	FALSE	FALSE		TRUE	FALSE
cg11132913	0.130242	1.46176	0.0890994	4.23182e-06	0.0103292	1	59285109		S_Shelf		FALSE	FALSE	FALSE	TRUE	FALSE	FALSE		FALSE	FALSE
cg11928064	0.129864	1.46176	0.0888408	4.44533e-06	0.0106599	3	124537810	ITGB5		Body	FALSE	TRUE	FALSE	FALSE	FALSE	FALSE		FALSE	FALSE
cg01101459	0.128748	1.46176	0.0880775	4.55177e-06	0.0108204	1	234871477				FALSE	FALSE	FALSE	FALSE	FALSE	FALSE		TRUE	FALSE
cg09359351	0.129654	1.46176	0.088697	4.55177e-06	0.0108204	3	122509111	HSPBAP1	N_Shelf	Body	FALSE	FALSE	FALSE	TRUE	FALSE	FALSE		FALSE	TRUE
cg04002220	0.129205	1.46176	0.0883902	4.59942e-06	0.0108914	16	89598305	SPG7;SPG7		Body;Body	FALSE	FALSE	FALSE	FALSE	FALSE	FALSE		FALSE	FALSE
cg21001667	0.128892	1.46176	0.0881761	4.68688e-06	0.0110203	20	32954013	ITCH	S_Shelf	5'UTR	FALSE	FALSE	FALSE	TRUE	FALSE	FALSE		FALSE	FALSE
cg20406758	0.129167	1.46176	0.0883643	4.73594e-06	0.0110918	11	2703128	KCNQ1;KCNQ1OT1;KCNQ1		Body;Body;Body	FALSE	TRUE	FALSE	FALSE	FALSE	FALSE		FALSE	FALSE
cg21393124	0.128304	1.46176	0.0877733	4.78552e-06	0.0111634	17	48981371				FALSE	TRUE	FALSE	FALSE	FALSE	FALSE		FALSE	TRUE
cg19373099	0.12853	1.46176	0.0879285	4.79925e-06	0.0111832	2	210008092		N_Shelf		FALSE	FALSE	FALSE	TRUE	FALSE	FALSE		TRUE	FALSE
cg07728579	0.128225	1.46176	0.0877193	4.83976e-06	0.0112412	15	83475013	FSD2	N_Shelf	TSS1500	FALSE	FALSE	TRUE	TRUE	FALSE	FALSE		TRUE	FALSE
cg14615946	0.128611	1.46176	0.0879834	4.90027e-06	0.0113271	17	74466087	AANAT;AANAT	N_Shore	3'UTR;3'UTR	FALSE	FALSE	FALSE	TRUE	FALSE	FALSE		FALSE	FALSE
cg00488091	0.128361	1.46176	0.0878127	4.94163e-06	0.0113854	6	144536326		N_Shore		FALSE	FALSE	FALSE	TRUE	FALSE	TRUE	STX11;UTRN	FALSE	FALSE
cg19515398	0.127503	1.46176	0.0872257	4.94163e-06	0.0113854	8	141537687				FALSE	TRUE	FALSE	FALSE	FALSE	TRUE	PTP4A3;PTK2	FALSE	TRUE
cg20784591	0.128478	1.46176	0.0878925	4.98911e-06	0.0114519	7	99972461	PILRA;PILRA;PILRA		Body;Body;Body	FALSE	TRUE	FALSE	FALSE	FALSE	FALSE		FALSE	FALSE
cg16809457	0.127824	1.46176	0.0874453	5.26036e-06	0.0118796	6	90399677	MDN1		Body	FALSE	TRUE	FALSE	FALSE	FALSE	FALSE		FALSE	FALSE
cg03962678	0.127342	1.46176	0.0871155	5.26036e-06	0.0118796	11	118398094	TTC36	N_Shelf	TSS200	FALSE	FALSE	TRUE	TRUE	FALSE	FALSE		FALSE	FALSE
cg20987610	0.127574	1.46176	0.0872741	5.37112e-06	0.0120504	8	95222020	CDH17;CDH17		TSS1500;5'UTR	FALSE	FALSE	TRUE	FALSE	FALSE	FALSE		FALSE	TRUE
cg09595020	0.127097	1.46176	0.0869477	5.43205e-06	0.0121433	7	2654120	IQCE;IQCE		3'UTR;3'UTR	TRUE	TRUE	FALSE	FALSE	FALSE	FALSE		FALSE	FALSE
cg14541011	0.127304	1.46176	0.0870893	5.54644e-06	0.0123161	9	135989682	RALGDS;RALGDS		Body;Body	FALSE	TRUE	FALSE	FALSE	FALSE	FALSE		FALSE	FALSE
cg08511818	0.125791	1.46176	0.0860544	5.60454e-06	0.0124029	20	30104637	HM13;HM13;HM13;HM13	S_Shore	Body;Body;Body;Body	FALSE	TRUE	FALSE	TRUE	FALSE	FALSE		FALSE	FALSE
cg02619001	0.126952	1.46176	0.0868484	5.66324e-06	0.0124901	17	47592333	NGFR	S_Shore	3'UTR	FALSE	TRUE	FALSE	TRUE	FALSE	TRUE	ABI3;ACSF2	FALSE	FALSE
cg21342470	0.12667	1.46176	0.0866557	5.78755e-06	0.0126727	8	35744638				FALSE	TRUE	FALSE	FALSE	FALSE	FALSE		FALSE	FALSE
cg10411221	0.125535	1.46176	0.0858794	6.14827e-06	0.0131882	6	32904317	HLA-DMB		Body	FALSE	FALSE	FALSE	FALSE	FALSE	TRUE	HLA-DPA1;HLA-DMB	FALSE	TRUE
cg15310871	0.125867	1.46176	0.0861063	6.14827e-06	0.0131882	8	20077936	ATP6V1B2		3'UTR	FALSE	FALSE	FALSE	FALSE	FALSE	FALSE		FALSE	FALSE
cg15743985	0.126154	1.46176	0.0863027	6.14827e-06	0.0131882	19	35819809	CD22		TSS1500	FALSE	FALSE	TRUE	FALSE	FALSE	TRUE	MLL4;SDHAF1	FALSE	TRUE
cg27535237	-0.125401	1.46176	NA	6.56447e-06	0.0137574	19	1220632	STK11	Island	Body	FALSE	FALSE	FALSE	FALSE	TRUE	FALSE		FALSE	FALSE
cg23580000	0.124801	1.46176	0.085377	6.63326e-06	0.013849	16	50322156	ADCY7		1stExon	FALSE	FALSE	FALSE	FALSE	FALSE	FALSE		FALSE	FALSE
cg09025625	0.125117	1.46176	0.0855933	6.70279e-06	0.0139408	1	154942509	SHC1;SHC1;SHC1;SHC1	N_Shelf	Body;1stExon;Body;1stExon	FALSE	FALSE	FALSE	TRUE	FALSE	FALSE		FALSE	FALSE
cg19280540	0.12478	1.46176	0.0853627	6.75888e-06	0.0140144	19	16553711	EPS15L1		Body	FALSE	FALSE	FALSE	FALSE	FALSE	FALSE		FALSE	FALSE
cg16481332	0.124915	1.46176	0.0854551	6.77304e-06	0.0140329	7	2654053	IQCE;IQCE		3'UTR;3'UTR	TRUE	TRUE	FALSE	FALSE	FALSE	FALSE		FALSE	TRUE
cg10648960	0.124834	1.46176	0.0853996	6.82972e-06	0.0141067	7	2677986	TTYH3		Body	FALSE	FALSE	FALSE	FALSE	FALSE	FALSE		FALSE	TRUE
cg08082692	0.124662	1.46176	0.0852818	6.82972e-06	0.0141067	10	125805493	CHST15	S_Shore	1stExon	FALSE	FALSE	FALSE	TRUE	FALSE	FALSE		FALSE	FALSE
cg17053854	0.125096	1.46176	0.0855791	6.82972e-06	0.0141067	17	75463180	SEPT9;SEPT9;SEPT9;SEPT9;SEPT9;SEPT9		Body;5'UTR;Body;Body;Body;Body	FALSE	FALSE	FALSE	FALSE	FALSE	FALSE		FALSE	FALSE
cg07624918	0.124702	1.46176	0.0853092	6.97365e-06	0.0142921	3	136533970		N_Shelf		FALSE	FALSE	FALSE	TRUE	FALSE	FALSE		FALSE	FALSE
cg22460173	0.124811	1.46176	0.0853841	6.97365e-06	0.0142921	19	6536042		S_Shore		TRUE	FALSE	FALSE	TRUE	FALSE	FALSE		FALSE	FALSE
cg11027221	0.124447	1.46176	0.0851349	7.27702e-06	0.0147008	11	67770665	UNC93B1	Island	Body	FALSE	FALSE	FALSE	FALSE	TRUE	FALSE		FALSE	FALSE
cg13378649	0.12397	1.46176	0.0848087	7.35332e-06	0.0148018	1	222927856				TRUE	TRUE	FALSE	FALSE	FALSE	FALSE		FALSE	FALSE
cg09154256	0.123486	1.46176	0.0844777	7.35332e-06	0.0148018	2	65352897	RAB1A;RAB1A	N_Shelf	Body;Body	FALSE	FALSE	FALSE	TRUE	FALSE	FALSE		FALSE	TRUE
cg23556574	0.123979	1.46176	0.0848149	7.58705e-06	0.0151066	10	13981154	FRMD4A		Body	FALSE	TRUE	FALSE	FALSE	FALSE	FALSE		FALSE	FALSE
cg24286770	0.12416	1.46176	0.0849385	7.58705e-06	0.0151066	20	35918162	MANBAL;MANBAL	Island	5'UTR;5'UTR	FALSE	FALSE	FALSE	FALSE	TRUE	FALSE		FALSE	FALSE
cg04067249	0.122908	1.46176	0.0840821	7.75379e-06	0.0153201	6	53330099				FALSE	TRUE	FALSE	FALSE	FALSE	TRUE		FALSE	FALSE
cg03713570	0.123452	1.46176	0.0844542	7.75379e-06	0.0153201	16	30789484		S_Shelf		FALSE	TRUE	FALSE	TRUE	FALSE	FALSE	GCLC	FALSE	TRUE
cg19003304	0.123415	1.46176	0.0844288	7.82824e-06	0.0154143	8	60029914	TOX	N_Shore	Body	FALSE	FALSE	FALSE	TRUE	FALSE	FALSE		FALSE	TRUE
cg23528791	0.122786	1.46176	0.0839989	8.34864e-06	0.0161333	6	154799663	CNKSR3		Body	FALSE	TRUE	FALSE	FALSE	FALSE	FALSE		FALSE	FALSE
cg00269245	0.122717	1.46176	0.0839517	8.41056e-06	0.0162171	16	56858002	NUP93		Body	FALSE	TRUE	FALSE	FALSE	FALSE	FALSE		FALSE	FALSE
cg05921138	0.122124	1.46176	0.0835458	8.69679e-06	0.0165996	11	121440849	SORL1		Body	FALSE	FALSE	FALSE	FALSE	FALSE	FALSE		FALSE	TRUE
cg09372063	0.121384	1.46176	0.0830397	8.86106e-06	0.0168156	20	60876501		N_Shore		FALSE	FALSE	FALSE	TRUE	FALSE	FALSE		FALSE	FALSE
cg20117260	0.12206	1.46176	0.0835018	8.96177e-06	0.0169469	19	41937434	ATP5SL;ATP5SL;ATP5SL;ATP5SL;ATP5SL;ATP5SL;ATP5SL		3'UTR;3'UTR;3'UTR;3'UTR;Body;3'UTR;3'UTR	TRUE	FALSE	FALSE	FALSE	FALSE	TRUE	B3GNT8	FALSE	FALSE
cg26419676	0.122057	1.46176	0.0835003	8.98133e-06	0.0169722	1	33505458		S_Shelf		FALSE	FALSE	FALSE	TRUE	FALSE	FALSE		FALSE	FALSE
cg16826777	0.121992	1.46176	0.0834553	9.15082e-06	0.0171907	17	43376882	MAP3K14		5'UTR	FALSE	TRUE	FALSE	FALSE	FALSE	TRUE	ARHGAP27	FALSE	FALSE
cg07512993	0.121055	1.46176	0.0828144	9.26701e-06	0.017339	16	66582592	TK2	N_Shore	Body	FALSE	FALSE	FALSE	TRUE	FALSE	TRUE	CKLF;TK2;ATP6V0D1	FALSE	FALSE
cg19844203	0.120693	1.46176	0.0825665	9.2753e-06	0.0173495	22	17592017		S_Shore		FALSE	FALSE	FALSE	TRUE	FALSE	FALSE		FALSE	FALSE
cg07138962	0.12067	1.46176	0.0825509	9.44191e-06	0.01756	14	100035588	CCDC85C		Body	FALSE	TRUE	FALSE	FALSE	FALSE	FALSE		FALSE	FALSE
cg02417857	0.120566	1.46176	0.0824798	9.47098e-06	0.0175964	3	181326706	SOX2OT		TSS1500	FALSE	FALSE	TRUE	FALSE	FALSE	FALSE		FALSE	FALSE
cg14260002	0.120868	1.46176	0.0826868	9.47098e-06	0.0175964	8	29971104	LEPROTL1		Body	FALSE	TRUE	FALSE	FALSE	FALSE	TRUE	DCTN6;LEPROTL1	FALSE	FALSE
cg00864012	0.121329	1.46176	0.083002	9.7423e-06	0.0179334	17	62294665	TEX2		5'UTR	FALSE	TRUE	FALSE	FALSE	FALSE	FALSE		FALSE	FALSE
cg04747693	0.120313	1.46176	0.0823068	1.00611e-05	0.0183213	16	88111362		S_Shore		FALSE	FALSE	FALSE	TRUE	FALSE	FALSE		FALSE	FALSE
cg04934519	0.120133	1.46176	0.0821839	1.00832e-05	0.018348	1	185303447				FALSE	FALSE	FALSE	FALSE	FALSE	TRUE	IVNS1ABP	FALSE	FALSE
cg00293644	0.120504	1.46176	0.0824372	1.01667e-05	0.018448	1	32674341	DCDC2B	S_Shelf	TSS1500	FALSE	FALSE	TRUE	TRUE	FALSE	FALSE		FALSE	FALSE
cg22647738	0.12011	1.46176	0.082168	1.01667e-05	0.018448	17	34304462	CCL16		3'UTR	FALSE	FALSE	FALSE	FALSE	FALSE	FALSE		FALSE	FALSE
cg04293877	0.119951	1.46176	0.0820593	1.02734e-05	0.0185751	9	35039849	C9orf131;C9orf131		TSS1500;TSS1500	FALSE	FALSE	TRUE	FALSE	FALSE	FALSE		FALSE	FALSE
cg12962778	0.120305	1.46176	0.0823013	1.04902e-05	0.0188307	12	54778312	ZNF385A;ZNF385A;ZNF385A;ZNF385A		Body;Body;1stExon;5'UTR	FALSE	TRUE	FALSE	FALSE	FALSE	FALSE		FALSE	FALSE
cg11916609	0.119579	1.46176	0.0818047	1.11785e-05	0.0196179	2	102927488	IL1RL1		TSS1500	FALSE	FALSE	TRUE	FALSE	FALSE	FALSE		FALSE	FALSE
cg24925163	0.118814	1.46176	0.0812816	1.12958e-05	0.0197487	2	128458248	SFT2D3	N_Shore	TSS1500	FALSE	FALSE	TRUE	TRUE	FALSE	FALSE		FALSE	TRUE
cg05242065	0.1194	1.46176	0.0816821	1.13888e-05	0.0198516	2	85060011	C2orf89		Body	FALSE	TRUE	FALSE	FALSE	FALSE	FALSE		FALSE	FALSE
cg07053114	0.118838	1.46176	0.0812975	1.15343e-05	0.0200113	10	129794994	PTPRE		5'UTR	FALSE	FALSE	FALSE	FALSE	FALSE	FALSE		FALSE	TRUE
cg09079018	0.119308	1.46176	0.0816196	1.15446e-05	0.0200226	7	50880004				FALSE	TRUE	FALSE	FALSE	FALSE	FALSE		FALSE	FALSE
cg00719771	0.118818	1.46176	0.0812839	1.16554e-05	0.0201432	6	23523214				FALSE	TRUE	FALSE	FALSE	FALSE	FALSE		FALSE	FALSE
cg22908922	0.118564	1.46176	0.0811103	1.17514e-05	0.0202469	14	105855008	PACS2;PACS2	S_Shelf	Body;Body	TRUE	FALSE	FALSE	TRUE	FALSE	FALSE		FALSE	FALSE
cg16206564	0.118174	1.46176	0.0808434	1.17883e-05	0.0202867	4	106397675		S_Shelf		FALSE	FALSE	FALSE	TRUE	FALSE	FALSE		FALSE	FALSE
cg26405097	0.119132	1.46176	0.0814992	1.17883e-05	0.0202867	6	15428301	JARID2		Body	FALSE	TRUE	FALSE	FALSE	FALSE	FALSE		FALSE	FALSE
cg01867764	0.118766	1.46176	0.0812489	1.17883e-05	0.0202867	14	22986466				FALSE	FALSE	FALSE	FALSE	FALSE	FALSE		FALSE	FALSE
cg18835815	0.118262	1.46176	0.0809035	1.18748e-05	0.0203794	8	54757048	ATP6V1H;ATP6V1H	S_Shore	TSS1500;TSS1500	FALSE	FALSE	TRUE	TRUE	FALSE	FALSE		FALSE	TRUE
cg13449368	0.118071	1.46176	0.080773	1.201e-05	0.0205233	8	19496206	CSGALNACT1;CSGALNACT1		Body;5'UTR	FALSE	TRUE	FALSE	FALSE	FALSE	TRUE	CSGALNACT1	FALSE	FALSE
cg08113998	-0.118701	1.46176	NA	1.21361e-05	0.0206566	19	17830452	MAP1S	Island	Body	FALSE	FALSE	FALSE	FALSE	TRUE	FALSE		FALSE	FALSE
cg18795232	0.118525	1.46176	0.0810834	1.24206e-05	0.020971	12	121890163	KDM2B;KDM2B	N_Shore	Body;Body	TRUE	FALSE	FALSE	TRUE	FALSE	FALSE		FALSE	FALSE
cg16162970	0.118443	1.46176	0.0810276	1.2787e-05	0.0213689	14	105779952	PACS2;PACS2	N_Shore	TSS1500;TSS1500	FALSE	FALSE	TRUE	TRUE	FALSE	FALSE		FALSE	FALSE
cg03131556	0.117585	1.46176	0.0804406	1.34849e-05	0.0221042	17	943108	ABR;ABR;ABR		Body;Body;Body	TRUE	FALSE	FALSE	FALSE	FALSE	TRUE	WDR81;PRPF8;ABR	FALSE	FALSE
cg20697417	0.117484	1.46176	0.0803718	1.36266e-05	0.0222501	1	41786797				FALSE	TRUE	FALSE	FALSE	FALSE	FALSE		FALSE	FALSE
cg20697025	0.117501	1.46176	0.0803835	1.36266e-05	0.0222501	7	1553203				TRUE	FALSE	FALSE	FALSE	FALSE	FALSE		FALSE	FALSE
cg18731055	0.117259	1.46176	0.0802175	1.36266e-05	0.0222501	13	49108131	RCBTB2	S_Shore	TSS1500	FALSE	FALSE	TRUE	TRUE	FALSE	FALSE		FALSE	FALSE
cg12955084	0.117546	1.46176	0.0804141	1.38014e-05	0.0224285	19	41886265	TMEM91;TMEM91;TMEM91;TMEM91;TMEM91;TMEM91	S_Shelf	Body;Body;Body;Body;Body;Body	FALSE	FALSE	FALSE	TRUE	FALSE	TRUE	B9D2;B3GNT8;RABAC1	FALSE	FALSE
cg25727853	0.116765	1.46176	0.07988	1.39145e-05	0.0225431	1	181098609				FALSE	TRUE	FALSE	FALSE	FALSE	FALSE		FALSE	FALSE
cg08309687	0.11706	1.46176	0.0800816	1.39145e-05	0.0225431	21	35320596				TRUE	TRUE	FALSE	FALSE	FALSE	FALSE		TRUE	FALSE
cg06555281	0.116991	1.46176	0.0800345	1.39591e-05	0.0225881	6	53513754	KLHL31	N_Shelf	3'UTR	FALSE	FALSE	FALSE	TRUE	FALSE	TRUE	GCLC	FALSE	FALSE
cg04464122	0.116775	1.46176	0.0798865	1.40732e-05	0.0227027	11	34457835		N_Shelf		FALSE	FALSE	FALSE	TRUE	FALSE	TRUE	CAT	FALSE	TRUE
cg00441709	0.116742	1.46176	0.0798636	1.41058e-05	0.0227353	17	2528280	PAFAH1B1		5'UTR	FALSE	TRUE	FALSE	FALSE	FALSE	FALSE		FALSE	FALSE
cg14975206	0.11687	1.46176	0.0799514	1.42211e-05	0.0228501	11	1860654	TNNI2;TNNI2;TNNI2		TSS1500;TSS200;5'UTR	FALSE	FALSE	TRUE	FALSE	FALSE	FALSE		FALSE	FALSE
cg24610854	0.116769	1.46176	0.0798825	1.43578e-05	0.0229854	5	130510020	LYRM7	S_Shelf	Body	FALSE	FALSE	FALSE	TRUE	FALSE	FALSE		FALSE	FALSE
cg05643339	0.116241	1.46176	0.0795209	1.43705e-05	0.022998	1	175036687	TNN		TSS1500	FALSE	FALSE	TRUE	FALSE	FALSE	FALSE		FALSE	FALSE
cg07037944	0.115413	1.46176	0.0789544	1.47937e-05	0.0234516	15	64290807	DAPK2		Body	FALSE	FALSE	FALSE	FALSE	FALSE	FALSE		TRUE	FALSE
cg11231069	0.116344	1.46176	0.0795914	1.48284e-05	0.0234885	2	240225142	HDAC4		Body	FALSE	FALSE	FALSE	FALSE	FALSE	FALSE		FALSE	FALSE
cg11036656	0.116194	1.46176	0.0794893	1.49843e-05	0.0236531	3	81887543				FALSE	TRUE	FALSE	FALSE	FALSE	FALSE		FALSE	FALSE
cg20989443	0.115636	1.46176	0.0791073	1.5301e-05	0.0239842	1	230301268	GALNT2		Body	FALSE	FALSE	FALSE	FALSE	FALSE	FALSE		FALSE	FALSE
cg17324671	0.115936	1.46176	0.0793127	1.53147e-05	0.0239984	2	148404745				FALSE	TRUE	FALSE	FALSE	FALSE	FALSE		FALSE	FALSE
cg26562691	0.115451	1.46176	0.0789805	1.57887e-05	0.0244851	16	23850404	PRKCB;PRKCB	S_Shelf	Body;Body	FALSE	FALSE	FALSE	TRUE	FALSE	TRUE	PRKCB	FALSE	FALSE
cg26689186	0.115976	1.46176	0.0793398	1.58028e-05	0.0244995	7	33301429	BBS9;BBS9;BBS9;BBS9		Body;Body;Body;Body	FALSE	TRUE	FALSE	FALSE	FALSE	FALSE		FALSE	FALSE
cg10819350	0.115065	1.46176	0.0787168	1.5969e-05	0.0246676	19	10655686	ATG4D	S_Shore	Body	FALSE	FALSE	FALSE	TRUE	FALSE	TRUE	SLC44A2	FALSE	FALSE
cg20061654	0.115132	1.46176	0.0787628	1.66664e-05	0.0253602	22	45608492	C22orf9;C22orf9		Body;TSS200	TRUE	TRUE	TRUE	FALSE	FALSE	FALSE		FALSE	TRUE
cg27565899	0.114633	1.46176	0.0784212	1.67867e-05	0.0254776	1	110166664	AMPD2;AMPD2;AMPD2	S_Shelf	Body;Body;TSS1500	FALSE	FALSE	TRUE	TRUE	FALSE	FALSE		FALSE	TRUE
cg09039672	0.115236	1.46176	0.0788335	1.67867e-05	0.0254776	12	52367989	ACVR1B;ACVR1B;ACVR1B		Body;Body;Body	FALSE	TRUE	FALSE	FALSE	FALSE	FALSE		FALSE	TRUE
cg23213327	0.114865	1.46176	0.0785798	1.69632e-05	0.0256488	2	7016509	RSAD2		TSS1500	FALSE	FALSE	TRUE	FALSE	FALSE	TRUE	CMPK2;RSAD2	FALSE	FALSE
cg12219307	0.114553	1.46176	0.0783665	1.70188e-05	0.0257024	4	15437727	C1QTNF7;C1QTNF7;C1QTNF7		Body;Body;Body	FALSE	TRUE	FALSE	FALSE	FALSE	FALSE		FALSE	FALSE
cg21163717	0.114888	1.46176	0.0785953	1.71416e-05	0.0258205	8	21769903	DOK2	Island	Body	FALSE	FALSE	FALSE	FALSE	TRUE	FALSE		FALSE	FALSE
cg13134297	0.113826	1.46176	0.0778691	1.75614e-05	0.0262193	7	30737556				FALSE	FALSE	FALSE	FALSE	FALSE	FALSE		FALSE	FALSE
cg22752886	0.113876	1.46176	0.0779035	1.76882e-05	0.0263385	6	30619221	C6orf136;C6orf136;C6orf136	S_Shelf	Body;Body;Body	FALSE	FALSE	FALSE	TRUE	FALSE	FALSE		FALSE	FALSE
cg15092239	0.114196	1.46176	0.0781222	1.79328e-05	0.0265664	10	129678749	CLRN3		Body	FALSE	FALSE	FALSE	FALSE	FALSE	FALSE		FALSE	FALSE
cg09230870	0.113865	1.46176	0.0778958	1.79328e-05	0.0265664	17	61216274	TANC2		Body	FALSE	TRUE	FALSE	FALSE	FALSE	FALSE		FALSE	FALSE
cg08797864	0.114134	1.46176	0.0780796	1.80783e-05	0.0267009	3	185531258	IGF2BP2;IGF2BP2		Body;Body	FALSE	TRUE	FALSE	FALSE	FALSE	TRUE	IGF2BP2	FALSE	FALSE
cg10922280	0.113908	1.46176	0.0779251	1.82684e-05	0.0268755	16	68034227	DPEP2		TSS1500	FALSE	TRUE	TRUE	FALSE	FALSE	TRUE	ATP6V0D1;DUS2L;DPEP2	TRUE	FALSE
cg08126542	0.114064	1.46176	0.0780321	1.84606e-05	0.0270505	6	37504118		Island		FALSE	TRUE	FALSE	FALSE	TRUE	FALSE		FALSE	FALSE
cg06262098	0.113447	1.46176	0.0776096	1.85217e-05	0.0271058	7	5413872	TNRC18	Island	Body	FALSE	FALSE	FALSE	FALSE	TRUE	FALSE		FALSE	FALSE
cg26712428	0.11373	1.46176	0.0778036	1.85217e-05	0.0271058	10	105218771	CALHM1	S_Shore	TSS200	TRUE	TRUE	TRUE	TRUE	FALSE	FALSE		FALSE	TRUE
cg08220966	0.11352	1.46176	0.0776595	1.88511e-05	0.0274019	10	88717364	MMRN2;SNCG;MMRN2		5'UTR;TSS1500;1stExon	FALSE	TRUE	TRUE	FALSE	FALSE	FALSE		FALSE	TRUE
cg27294324	0.113564	1.46176	0.0776901	1.89134e-05	0.0274575	5	169070065	DOCK2		Body	FALSE	TRUE	FALSE	FALSE	FALSE	TRUE	KCNMB1	FALSE	FALSE
cg09553840	0.113231	1.46176	0.0774622	1.90495e-05	0.0275783	8	131217021	ASAP1		Body	FALSE	TRUE	FALSE	FALSE	FALSE	FALSE		FALSE	FALSE
cg06705947	0.113523	1.46176	0.0776616	1.94525e-05	0.0279323	12	111537842	CUX2		Body	FALSE	FALSE	FALSE	FALSE	FALSE	FALSE		FALSE	FALSE
cg07457727	0.113026	1.46176	0.0773216	1.96747e-05	0.028125	8	131451983		N_Shelf		FALSE	FALSE	FALSE	TRUE	FALSE	FALSE		FALSE	FALSE
cg13803727	0.113749	1.46176	0.0778161	1.96747e-05	0.028125	9	89445247				FALSE	TRUE	FALSE	FALSE	FALSE	TRUE	GOLM1	FALSE	FALSE
cg25891647	0.113383	1.46176	0.0775661	1.96747e-05	0.028125	11	123232359		S_Shelf		FALSE	FALSE	FALSE	TRUE	FALSE	FALSE		FALSE	FALSE
cg12617080	0.112955	1.46176	0.0772734	2.03024e-05	0.0286759	1	156509844	IQGAP3		Body	FALSE	FALSE	FALSE	FALSE	FALSE	FALSE		FALSE	FALSE
cg00138407	0.112556	1.46176	0.0770006	2.05161e-05	0.0288604	3	47386505	KLHL18		3'UTR	FALSE	FALSE	FALSE	FALSE	FALSE	FALSE		TRUE	FALSE
cg04224041	0.112501	1.46176	0.0769626	2.0732e-05	0.0290454	4	1220556	CTBP1;CTBP1	N_Shore	Body;Body	FALSE	FALSE	FALSE	TRUE	FALSE	FALSE		FALSE	FALSE
cg08164191	0.112335	1.46176	0.0768494	2.0732e-05	0.0290454	14	65623632				TRUE	TRUE	FALSE	FALSE	FALSE	FALSE		FALSE	FALSE
cg22788953	0.112267	1.46176	0.0768026	2.09503e-05	0.0292308	7	2679148	TTYH3		Body	FALSE	TRUE	FALSE	FALSE	FALSE	FALSE		FALSE	TRUE
cg13856674	0.112531	1.46176	0.076983	2.09691e-05	0.0292468	15	93722590				FALSE	FALSE	FALSE	FALSE	FALSE	FALSE		FALSE	FALSE
cg02455383	0.112403	1.46176	0.0768954	2.09691e-05	0.0292468	22	27014116	CRYBB1		TSS200	FALSE	TRUE	TRUE	FALSE	FALSE	FALSE		FALSE	FALSE
cg06225767	0.112248	1.46176	0.0767893	2.11898e-05	0.0294358	12	11912232	ETV6		Body	FALSE	TRUE	FALSE	FALSE	FALSE	FALSE		FALSE	TRUE
cg19465002	0.111647	1.46176	0.0763782	2.16189e-05	0.0297988	3	159733028				FALSE	FALSE	FALSE	FALSE	FALSE	FALSE		FALSE	FALSE
cg00813162	0.111812	1.46176	0.076491	2.16383e-05	0.0298151	14	69443362	ACTN1;ACTN1;ACTN1	N_Shore	Body;Body;Body	FALSE	FALSE	FALSE	TRUE	FALSE	FALSE		FALSE	FALSE
cg09086087	0.112041	1.46176	0.0766482	2.18661e-05	0.0300055	16	68000763	SLC12A4;SLC12A4;SLC12A4;SLC12A4;SLC12A4	N_Shore	1stExon;Body;Body;Body;5'UTR	FALSE	TRUE	FALSE	TRUE	FALSE	TRUE	FAM65A;TPPP3;DPEP2;CTCF	FALSE	TRUE
cg01574390	0.110029	1.46176	0.0752713	2.2274e-05	0.0303424	16	21623651	METTL9;METTL9		Body;Body	FALSE	TRUE	FALSE	FALSE	FALSE	TRUE	ACSM3	FALSE	FALSE
cg12223090	0.111879	1.46176	0.0765373	2.23492e-05	0.030404	17	80128788	CCDC57		Body	FALSE	FALSE	FALSE	FALSE	FALSE	TRUE	FASN	FALSE	TRUE
cg27156259	-0.111504	1.46176	NA	2.30626e-05	0.0309802	12	120688673	PXN;PXN;PXN		Body;TSS1500;Body	FALSE	FALSE	TRUE	FALSE	FALSE	FALSE		FALSE	FALSE
cg13650156	0.1111	1.46176	0.0760042	2.32271e-05	0.0311109	7	99970502	PILRA;PILRA;PILRA		TSS1500;TSS1500;TSS1500	FALSE	TRUE	TRUE	FALSE	FALSE	TRUE	C7ORF43;AP1S1	FALSE	FALSE
cg15963913	0.111061	1.46176	0.0759778	2.32271e-05	0.0311109	14	104196003	ZFYVE21	S_Shore	Body	TRUE	FALSE	FALSE	TRUE	FALSE	FALSE		FALSE	FALSE
cg03489712	0.111125	1.46176	0.0760212	2.35509e-05	0.0313663	7	143076881	ZYX;ZYX	N_Shore	TSS1500;TSS1500	FALSE	FALSE	TRUE	TRUE	FALSE	FALSE		FALSE	FALSE
cg14933494	0.11105	1.46176	0.07597	2.40496e-05	0.0317538	7	2661902				TRUE	TRUE	FALSE	FALSE	FALSE	FALSE		FALSE	TRUE
cg19438750	0.110515	1.46176	0.075604	2.40496e-05	0.0317538	15	91768905	SV2B;SV2B		5'UTR;5'UTR	FALSE	FALSE	FALSE	FALSE	FALSE	FALSE		FALSE	FALSE
cg23652026	0.111017	1.46176	0.0759476	2.42425e-05	0.0319019	6	32906526	HLA-DMB		Body	FALSE	FALSE	FALSE	FALSE	FALSE	TRUE	MGRN1;ROGDI	FALSE	FALSE
cg07248377	0.110602	1.46176	0.0756634	2.42425e-05	0.0319019	16	4732406	MGRN1;MGRN1;MGRN1;MGRN1	Island	Body;Body;Body;Body	TRUE	FALSE	FALSE	FALSE	TRUE	TRUE	HLA-DMB	FALSE	FALSE
cg21513254	0.110755	1.46176	0.0757684	2.45589e-05	0.0321427	6	30624502	DHX16;DHX16		Body;Body	FALSE	TRUE	FALSE	FALSE	FALSE	TRUE	C6ORF136	FALSE	FALSE
cg00832329	0.110618	1.46176	0.0756745	2.47559e-05	0.0322913	14	105860985	PACS2;PACS2	N_Shelf	Body;Body	FALSE	FALSE	FALSE	TRUE	FALSE	FALSE		FALSE	TRUE
cg02927618	0.110722	1.46176	0.0757455	2.48176e-05	0.0323377	12	110440527	ANKRD13A	S_Shelf	Body	FALSE	FALSE	FALSE	TRUE	FALSE	FALSE		FALSE	FALSE
cg11136886	0.110057	1.46176	0.0752906	2.50167e-05	0.0324865	1	33609509		N_Shelf		TRUE	FALSE	FALSE	TRUE	FALSE	FALSE		FALSE	FALSE
cg15742700	0.110327	1.46176	0.0754755	2.5102e-05	0.03255	8	11350853	BLK		TSS1500	FALSE	FALSE	TRUE	FALSE	FALSE	FALSE		FALSE	TRUE
cg13958199	0.110084	1.46176	0.0753094	2.52802e-05	0.0326821	9	127018815	NEK6;NEK6;NEK6	N_Shore	TSS1500;TSS1500;TSS1500	TRUE	FALSE	TRUE	TRUE	FALSE	FALSE		FALSE	TRUE
cg22160073	0.110233	1.46176	0.075411	2.55465e-05	0.0328779	11	5653405	TRIM34;TRIM34;TRIM34;TRIM6-TRIM34;TRIM34		5'UTR;5'UTR;TSS200;Body;5'UTR	FALSE	FALSE	TRUE	FALSE	FALSE	FALSE		FALSE	FALSE
cg02167757	0.110028	1.46176	0.0752711	2.55465e-05	0.0328779	16	48395953	SIAH1;SIAH1	N_Shelf	Body;Body	FALSE	FALSE	FALSE	TRUE	FALSE	FALSE		FALSE	FALSE
cg06743610	0.109969	1.46176	0.0752304	2.55465e-05	0.0328779	19	35630305	FXYD1;FXYD1	N_Shelf	5'UTR;TSS200	TRUE	TRUE	TRUE	TRUE	FALSE	FALSE		FALSE	TRUE
cg12257344	0.109325	1.46176	0.0747897	2.58387e-05	0.0330907	6	31701288	CLIC1	S_Shelf	Body	FALSE	FALSE	FALSE	TRUE	FALSE	FALSE		FALSE	FALSE
cg14286594	0.10998	1.46176	0.0752383	2.59037e-05	0.0331377	4	140245762	NAA15		Body	FALSE	TRUE	FALSE	FALSE	FALSE	FALSE		FALSE	FALSE
cg17399352	-0.110321	1.46176	NA	2.59037e-05	0.0331377	17	74379779	SPHK1;SPHK1;SPHK1	Island	TSS1500;TSS1500;TSS1500	FALSE	FALSE	TRUE	FALSE	TRUE	FALSE		FALSE	FALSE
cg13175778	0.109942	1.46176	0.0752118	2.63625e-05	0.0334674	17	202759	RPH3AL	N_Shelf	TSS200	TRUE	FALSE	TRUE	TRUE	FALSE	FALSE		FALSE	FALSE
cg27044591	0.109904	1.46176	0.0751858	2.6386e-05	0.0334842	5	169815771	KCNIP1;KCNMB1		Body;5'UTR	FALSE	TRUE	FALSE	FALSE	FALSE	TRUE	KCNMB1	FALSE	FALSE
cg18712919	0.109853	1.46176	0.0751508	2.66641e-05	0.0336814	2	28112170	BRE;BRE;BRE;BRE;RBKS;BRE	N_Shore	TSS1500;TSS1500;TSS1500;TSS1500;Body;TSS1500	FALSE	FALSE	TRUE	TRUE	FALSE	FALSE		FALSE	TRUE
cg15483436	0.10958	1.46176	0.0749642	2.66641e-05	0.0336814	14	105857208	PACS2;PACS2		Body;Body	FALSE	FALSE	FALSE	FALSE	FALSE	FALSE		FALSE	FALSE
cg02571054	0.109142	1.46176	0.0746645	2.7229e-05	0.0341092	2	100481106	AFF3;AFF3		Body;Body	FALSE	TRUE	FALSE	FALSE	FALSE	FALSE		FALSE	FALSE
cg18010348	0.108617	1.46176	0.0743053	2.80989e-05	0.0347544	11	129154745				FALSE	TRUE	FALSE	FALSE	FALSE	FALSE		FALSE	FALSE
cg05851887	0.109002	1.46176	0.074569	2.84207e-05	0.0349889	22	28199970		S_Shore		FALSE	TRUE	FALSE	TRUE	FALSE	FALSE		FALSE	FALSE
cg01317029	0.108954	1.46176	0.0745359	2.86944e-05	0.0351867	3	184063497	FAM131A;FAM131A		3'UTR;3'UTR	TRUE	TRUE	FALSE	FALSE	FALSE	FALSE		FALSE	FALSE
cg19590591	0.108679	1.46176	0.0743477	2.86944e-05	0.0351867	12	133349418	GOLGA3	N_Shore	3'UTR	FALSE	FALSE	FALSE	TRUE	FALSE	TRUE	ANKLE2	FALSE	FALSE
cg20918393	0.10874	1.46176	0.0743895	2.86944e-05	0.0351867	20	19867136				FALSE	FALSE	FALSE	FALSE	FALSE	FALSE		FALSE	FALSE
cg15028232	0.108684	1.46176	0.0743513	2.87202e-05	0.0352053	1	234871410				FALSE	FALSE	FALSE	FALSE	FALSE	FALSE		FALSE	FALSE
cg15448210	0.10869	1.46176	0.0743552	2.87202e-05	0.0352053	6	33401514	SYNGAP1		Body	TRUE	FALSE	FALSE	FALSE	FALSE	FALSE		FALSE	FALSE
cg21503275	0.108592	1.46176	0.0742884	2.89968e-05	0.0354034	14	68944441	RAD51L1;RAD51L1;RAD51L1		Body;3'UTR;Body	FALSE	TRUE	FALSE	FALSE	FALSE	FALSE		FALSE	TRUE
cg13435263	0.108821	1.46176	0.0744452	2.9023e-05	0.035422	9	139143522		Island		FALSE	FALSE	FALSE	FALSE	TRUE	FALSE		FALSE	FALSE
cg23825057	0.108323	1.46176	0.0741043	2.93289e-05	0.0356392	12	124014409	RILPL1	N_Shelf	Body	FALSE	FALSE	FALSE	TRUE	FALSE	FALSE		FALSE	TRUE
cg04528038	0.108521	1.46176	0.07424	2.96381e-05	0.0358568	16	21171097	TMEM159;DNAH3	S_Shore	5'UTR;TSS1500	FALSE	FALSE	TRUE	TRUE	FALSE	FALSE		FALSE	FALSE
cg07605143	0.108166	1.46176	0.0739972	2.98737e-05	0.0360213	19	48827843	EMP3	S_Shelf	TSS1500	FALSE	FALSE	TRUE	TRUE	FALSE	FALSE		FALSE	FALSE
cg05429448	0.108613	1.46176	0.0743029	2.99505e-05	0.0360747	3	101659630	LOC152225		TSS200	TRUE	TRUE	TRUE	FALSE	FALSE	FALSE		FALSE	FALSE
cg27200630	0.108245	1.46176	0.0740511	3.02662e-05	0.0362929	3	138494226				FALSE	TRUE	FALSE	FALSE	FALSE	FALSE		FALSE	FALSE
cg26404226	0.108382	1.46176	0.0741447	3.02662e-05	0.0362929	10	90686467				FALSE	TRUE	FALSE	FALSE	FALSE	FALSE		FALSE	FALSE
cg07528661	0.107656	1.46176	0.0736482	3.05069e-05	0.036458	10	78647708	KCNMA1;KCNMA1;KCNMA1;KCNMA1		Body;Body;Body;Body	FALSE	FALSE	FALSE	FALSE	FALSE	FALSE		FALSE	FALSE
cg10462803	0.108187	1.46176	0.0740117	3.05853e-05	0.0365116	16	85568220				FALSE	FALSE	FALSE	FALSE	FALSE	FALSE		FALSE	FALSE
cg02976843	0.108499	1.46176	0.0742247	3.09078e-05	0.0367305	17	2843257	RAP1GAP2;RAP1GAP2		Body;Body	FALSE	TRUE	FALSE	FALSE	FALSE	FALSE		FALSE	FALSE
cg17360854	0.107607	1.46176	0.0736145	3.0936e-05	0.0367496	2	161224771	RBMS1;RBMS1		Body;Body	FALSE	TRUE	FALSE	FALSE	FALSE	TRUE	BAZ2B	FALSE	FALSE
cg04541607	0.108165	1.46176	0.0739961	3.12337e-05	0.0369498	22	27013978	CRYBB1;CRYBB1		5'UTR;1stExon	FALSE	TRUE	FALSE	FALSE	FALSE	FALSE		FALSE	FALSE
cg08376310	0.107851	1.46176	0.0737815	3.14821e-05	0.0371156	11	2858621	KCNQ1;KCNQ1		Body;Body	TRUE	TRUE	FALSE	FALSE	FALSE	TRUE	OSBPL5;CDKN1C	FALSE	TRUE
cg09831562	0.106516	1.46176	0.0728685	3.21495e-05	0.0375556	3	181327125	SOX2OT		TSS1500	FALSE	FALSE	TRUE	FALSE	FALSE	FALSE		FALSE	FALSE
cg05669832	0.107393	1.46176	0.073468	3.22616e-05	0.0376287	2	37545562	PRKD3		TSS1500	FALSE	TRUE	TRUE	FALSE	FALSE	FALSE		FALSE	FALSE
cg17829810	0.107171	1.46176	0.0733161	3.25174e-05	0.0377947	8	75896025	CRISPLD1	N_Shore	TSS1500	FALSE	FALSE	TRUE	TRUE	FALSE	FALSE		FALSE	FALSE
cg18645493	0.107059	1.46176	0.07324	3.26018e-05	0.0378492	1	154167437	MIR190B		TSS1500	FALSE	FALSE	TRUE	FALSE	FALSE	FALSE		FALSE	FALSE
cg13255542	0.107387	1.46176	0.0734644	3.26018e-05	0.0378492	11	134120785	THYN1;THYN1;THYN1;THYN1;THYN1	N_Shore	Body;Body;Body;Body;Body	FALSE	FALSE	FALSE	TRUE	FALSE	FALSE		FALSE	TRUE
cg20280492	0.107674	1.46176	0.0736605	3.26018e-05	0.0378492	16	32489820		Island		FALSE	FALSE	FALSE	FALSE	TRUE	FALSE		FALSE	FALSE
cg18042806	0.106904	1.46176	0.073134	3.35571e-05	0.0385434	5	177659971	AGXT2L2	S_Shore	TSS200	FALSE	FALSE	TRUE	TRUE	FALSE	TRUE	AGXT2L2	FALSE	FALSE
cg03475776	0.107042	1.46176	0.0732283	3.39111e-05	0.0387968	2	240114298	HDAC4	S_Shore	Body	FALSE	TRUE	FALSE	TRUE	FALSE	FALSE		FALSE	TRUE
cg00391067	0.106738	1.46176	0.0730198	3.42688e-05	0.0390509	2	39145400	LOC100271715		TSS1500	FALSE	FALSE	TRUE	FALSE	FALSE	FALSE		FALSE	FALSE
cg16705578	0.10639	1.46176	0.0727818	3.42688e-05	0.0390509	3	138553528		Island		FALSE	FALSE	FALSE	FALSE	TRUE	FALSE		FALSE	FALSE
cg14613594	-0.106999	1.46176	NA	3.42688e-05	0.0390509	20	1878646	SIRPA;SIRPA;SIRPA	S_Shelf	Body;Body;Body	FALSE	FALSE	FALSE	TRUE	FALSE	FALSE		FALSE	FALSE
cg13571501	0.106741	1.46176	0.073022	3.47521e-05	0.0393911	9	107625961	ABCA1		Body	TRUE	TRUE	FALSE	FALSE	FALSE	TRUE	ABCA1	FALSE	TRUE
cg20946037	0.106108	1.46176	0.0725893	3.54892e-05	0.039903	1	150582344				FALSE	TRUE	FALSE	FALSE	FALSE	TRUE	MRPS21	FALSE	TRUE
cg09383860	0.10617	1.46176	0.0726314	3.57699e-05	0.0400958	11	71709837	IL18BP;IL18BP;IL18BP;IL18BP;IL18BP		TSS200;TSS1500;TSS200;TSS1500;TSS1500	FALSE	FALSE	TRUE	FALSE	FALSE	TRUE	IL18BP;FOLR2	FALSE	FALSE
cg09322555	0.105906	1.46176	0.0724507	3.58637e-05	0.0401599	6	32826281	PSMB9;PSMB9	S_Shelf	Body;Body	FALSE	FALSE	FALSE	TRUE	FALSE	TRUE	TAP2;HLA-DMB;PSMB9;HLA-DPB1;TAP1;HLA-DPA1;C2;PSMB8	FALSE	FALSE
cg06212760	0.106218	1.46176	0.0726645	3.61473e-05	0.0403531	1	46664937	POMGNT1;POMGNT1	N_Shelf	Body;TSS1500	FALSE	FALSE	TRUE	TRUE	FALSE	TRUE	FAAH	FALSE	FALSE
cg23291039	0.106476	1.46176	0.0728407	3.61473e-05	0.0403531	4	25808901	SEL1L3		Body	FALSE	TRUE	FALSE	FALSE	FALSE	TRUE	SEL1L3	FALSE	FALSE
cg04316624	0.106271	1.46176	0.0727005	3.6242e-05	0.0404174	2	177036809	HOXD3	Island	Body	FALSE	TRUE	FALSE	FALSE	TRUE	FALSE		FALSE	FALSE
cg04464719	0.106035	1.46176	0.072539	3.65287e-05	0.0406111	17	3824422		N_Shelf		FALSE	FALSE	FALSE	TRUE	FALSE	TRUE	P2RX1	FALSE	TRUE
cg26638570	0.105833	1.46176	0.0724009	3.66585e-05	0.0406984	17	79409020	BAHCC1	N_Shelf	Body	FALSE	FALSE	FALSE	TRUE	FALSE	TRUE	BAIAP2	FALSE	TRUE
cg07735969	0.106089	1.46176	0.072576	3.69142e-05	0.0408696	16	68418473	SMPD3		5'UTR	FALSE	TRUE	FALSE	FALSE	FALSE	TRUE	DPEP2	FALSE	FALSE
cg23791626	0.106248	1.46176	0.0726851	3.73037e-05	0.0411287	17	65542892	PITPNC1;PITPNC1		Body;Body	FALSE	TRUE	FALSE	FALSE	FALSE	FALSE		FALSE	FALSE
cg12742645	0.105457	1.46176	0.0721435	3.74362e-05	0.0412164	17	171006	RPH3AL	Island	Body	FALSE	FALSE	FALSE	FALSE	TRUE	FALSE		FALSE	FALSE
cg01127300	0.10602	1.46176	0.0725287	3.74362e-05	0.0412164	22	38614796		S_Shelf		TRUE	TRUE	FALSE	TRUE	FALSE	FALSE		FALSE	TRUE
cg27070372	0.105259	1.46176	0.0720083	3.76974e-05	0.0413884	19	3123291		S_Shore		FALSE	FALSE	FALSE	TRUE	FALSE	FALSE		FALSE	FALSE
cg03680291	0.105474	1.46176	0.0721555	3.77314e-05	0.0414108	16	47052148		S_Shelf		TRUE	FALSE	FALSE	TRUE	FALSE	FALSE		FALSE	FALSE
cg05400196	0.105161	1.46176	0.0719412	3.84973e-05	0.0419356	6	42272048	TRERF1		5'UTR	FALSE	TRUE	FALSE	FALSE	FALSE	FALSE		FALSE	FALSE
cg19678968	0.105336	1.46176	0.0720607	3.90418e-05	0.0423039	8	59185164				FALSE	FALSE	FALSE	FALSE	FALSE	TRUE	FAM110B	FALSE	TRUE
cg02255510	0.105491	1.46176	0.0721672	3.93497e-05	0.0425106	2	37310396	HEATR5B;CCDC75	N_Shore	Body;TSS1500	FALSE	FALSE	TRUE	TRUE	FALSE	FALSE		FALSE	FALSE
cg11633461	0.105172	1.46176	0.0719491	3.93497e-05	0.0425106	10	73534338	C10orf54;CDH23	S_Shore	TSS1500;Body	FALSE	FALSE	TRUE	TRUE	FALSE	FALSE		FALSE	TRUE
cg19045191	0.104567	1.46176	0.071535	3.93497e-05	0.0425106	11	34167855	NAT10;NAT10		3'UTR;3'UTR	FALSE	FALSE	FALSE	FALSE	FALSE	FALSE		FALSE	FALSE
cg11274172	0.105332	1.46176	0.072058	3.97651e-05	0.0427873	11	75736215	UVRAG		Body	FALSE	TRUE	FALSE	FALSE	FALSE	FALSE		FALSE	TRUE
cg24429337	0.104992	1.46176	0.0718258	4.06091e-05	0.0433429	2	113676413	IL1F7;IL1F7;IL1F7;IL1F7;IL1F7		3'UTR;3'UTR;3'UTR;3'UTR;3'UTR	FALSE	FALSE	FALSE	FALSE	FALSE	FALSE		FALSE	FALSE
cg10108402	0.104834	1.46176	0.0717175	4.06091e-05	0.0433429	17	73901394	MRPL38	S_Shore	TSS1500	FALSE	FALSE	TRUE	TRUE	FALSE	FALSE		FALSE	FALSE
cg22013370	0.105099	1.46176	0.0718988	4.06461e-05	0.0433671	1	241981543				FALSE	TRUE	FALSE	FALSE	FALSE	FALSE		FALSE	FALSE
cg03775246	0.104507	1.46176	0.071494	4.10378e-05	0.0436216	5	111095049	C5orf13;C5orf13;C5orf13;C5orf13	S_Shore	TSS1500;Body;Body;TSS1500	FALSE	FALSE	TRUE	TRUE	FALSE	FALSE		FALSE	FALSE
cg05573654	0.104371	1.46176	0.0714008	4.1471e-05	0.0439011	5	1518179	LPCAT1		Body	FALSE	FALSE	FALSE	FALSE	FALSE	FALSE		FALSE	FALSE
cg04668137	0.104818	1.46176	0.0717066	4.1471e-05	0.0439011	13	24385195	MIPEP		Body	FALSE	TRUE	FALSE	FALSE	FALSE	FALSE		FALSE	FALSE
cg08924256	0.10462	1.46176	0.0715713	4.17969e-05	0.0441097	8	107672853	OXR1;OXR1	S_Shelf	Body;Body	FALSE	FALSE	FALSE	TRUE	FALSE	FALSE		FALSE	FALSE
cg19563510	0.10456	1.46176	0.0715301	4.19471e-05	0.0442055	17	79881483	MAFG;MAFG	S_Shore	5'UTR;TSS200	TRUE	FALSE	TRUE	TRUE	FALSE	TRUE	HGS;AZI1;C17ORF70	FALSE	FALSE
cg09613192	0.103842	1.46176	0.0710391	4.239e-05	0.0444863	2	181388538				FALSE	TRUE	FALSE	FALSE	FALSE	FALSE		TRUE	TRUE
cg01459052	0.104321	1.46176	0.0713664	4.28376e-05	0.0447677	3	47016537	CCDC12	N_Shore	Body	FALSE	FALSE	FALSE	TRUE	FALSE	TRUE	CCDC12;CCR2;NBEAL2	FALSE	FALSE
cg18642234	0.104436	1.46176	0.0714452	4.329e-05	0.0450496	3	49394622	GPX1;GPX1;GPX1	N_Shore	3'UTR;3'UTR;1stExon	FALSE	FALSE	FALSE	TRUE	FALSE	TRUE	C16ORF93;ITGAX	FALSE	FALSE
cg15343510	0.10431	1.46176	0.0713589	4.329e-05	0.0450496	6	31582285	AIF1;AIF1		TSS1500;TSS1500	FALSE	FALSE	TRUE	FALSE	FALSE	FALSE		FALSE	FALSE
cg01688936	0.103424	1.46176	0.0707529	4.329e-05	0.0450496	16	30770794	C16orf93	N_Shore	Body	FALSE	FALSE	FALSE	TRUE	FALSE	TRUE	WDR6	FALSE	FALSE
cg19646165	0.104214	1.46176	0.0712933	4.329e-05	0.0450496	17	7144367	GABARAP	N_Shore	Body	FALSE	FALSE	FALSE	TRUE	FALSE	FALSE		FALSE	TRUE
cg15159104	0.104084	1.46176	0.0712045	4.40898e-05	0.0455759	15	43809865	MAP1A;MAP1A		5'UTR;1stExon	TRUE	TRUE	FALSE	FALSE	FALSE	FALSE		FALSE	FALSE
cg22396850	0.103949	1.46176	0.0711121	4.4676e-05	0.0459572	17	41121153	AARSD1;AARSD1;AARSD1;AARSD1		3'UTR;Body;3'UTR;Body	FALSE	TRUE	FALSE	FALSE	FALSE	FALSE		FALSE	FALSE
cg09504131	0.103733	1.46176	0.0709642	4.51479e-05	0.0462614	13	99174875	STK24;STK24		TSS1500;Body	FALSE	TRUE	TRUE	FALSE	FALSE	FALSE		FALSE	FALSE
cg12825509	0.103474	1.46176	0.0707871	4.51895e-05	0.0462882	3	185648568	TRA2B		Body	FALSE	TRUE	FALSE	FALSE	FALSE	FALSE		FALSE	FALSE
cg05986288	0.103346	1.46176	0.0706994	4.56248e-05	0.0465665	5	74616750				TRUE	TRUE	FALSE	FALSE	FALSE	FALSE		FALSE	FALSE
cg03722295	0.103808	1.46176	0.071016	4.56248e-05	0.0465665	19	10519375		S_Shelf		FALSE	FALSE	FALSE	TRUE	FALSE	FALSE		FALSE	TRUE
cg09075968	0.103504	1.46176	0.0708076	4.59823e-05	0.0467936	13	113841799	PCID2;PCID2;PCID2		Body;Body;Body	TRUE	TRUE	FALSE	FALSE	FALSE	TRUE	CUL4A	FALSE	TRUE
cg24387129	0.103156	1.46176	0.0705694	4.7001e-05	0.0474335	10	45798249	OR13A1		3'UTR	FALSE	FALSE	FALSE	FALSE	FALSE	FALSE		FALSE	TRUE
cg02529547	0.10283	1.46176	0.0703466	4.71294e-05	0.0475134	17	48259089				FALSE	FALSE	FALSE	FALSE	FALSE	FALSE		FALSE	FALSE
cg13843840	0.102938	1.46176	0.0704202	4.7455e-05	0.0477153	10	80963128	ZMIZ1		Body	FALSE	TRUE	FALSE	FALSE	FALSE	FALSE		FALSE	FALSE
cg04287259	0.102961	1.46176	0.0704363	4.79993e-05	0.0480505	1	9730401	PIK3CD		5'UTR	FALSE	FALSE	FALSE	FALSE	FALSE	FALSE		FALSE	TRUE
cg18443571	0.103101	1.46176	0.0705321	4.79993e-05	0.0480505	15	90547692	ZNF710	S_Shore	5'UTR	FALSE	FALSE	FALSE	TRUE	FALSE	FALSE		FALSE	FALSE
cg13610333	0.103142	1.46176	0.0705604	4.81304e-05	0.0481308	8	141639345	EIF2C2;EIF2C2		Body;Body	FALSE	FALSE	FALSE	FALSE	FALSE	FALSE	SPOCK2;CDH23;C10ORF54	FALSE	FALSE
cg11480762	0.102999	1.46176	0.0704623	4.81304e-05	0.0481308	10	73103395	SLC29A3		Body	FALSE	TRUE	FALSE	FALSE	FALSE	TRUE		FALSE	FALSE
cg00874494	0.102739	1.46176	0.0702842	4.85064e-05	0.0483601	22	26828939	ASPHD2	N_Shore	5'UTR	FALSE	FALSE	FALSE	TRUE	FALSE	FALSE		FALSE	FALSE
cg12647970	0.10313	1.46176	0.0705515	4.86389e-05	0.0484406	6	3234297		S_Shelf		FALSE	FALSE	FALSE	TRUE	FALSE	FALSE		FALSE	FALSE
cg02538579	0.103136	1.46176	0.070556	4.9019e-05	0.0486704	5	43513399	C5orf34	N_Shore	5'UTR	FALSE	FALSE	FALSE	TRUE	FALSE	FALSE		FALSE	FALSE
cg24471894	0.10265	1.46176	0.0702237	4.9019e-05	0.0486704	9	2838508	KIAA0020		5'UTR	FALSE	FALSE	FALSE	FALSE	FALSE	FALSE		FALSE	FALSE
cg18796027	0.102768	1.46176	0.0703044	5.02439e-05	0.0494019	6	33375357	KIFC1	N_Shelf	Body	FALSE	FALSE	FALSE	TRUE	FALSE	FALSE		FALSE	FALSE
cg04128065	0.102634	1.46176	0.0702129	5.05894e-05	0.0496056	1	229733305	TAF5L	S_Shelf	Body	TRUE	TRUE	FALSE	TRUE	FALSE	FALSE		FALSE	TRUE
cg06216065	0.102503	1.46176	0.070123	5.07748e-05	0.0497145	1	27155559	ZDHHC18	S_Shelf	Body	FALSE	FALSE	FALSE	TRUE	FALSE	TRUE	ZDHHC18	FALSE	FALSE
cg05962781	0.102482	1.46176	0.0701088	5.1124e-05	0.0499187	1	115599145	TSPAN2		Body	FALSE	TRUE	FALSE	FALSE	FALSE	TRUE	TRIM33	FALSE	FALSE
cg11888982	0.102385	1.46176	0.0700419	5.1124e-05	0.0499187	8	116231420				FALSE	TRUE	FALSE	FALSE	FALSE	FALSE		FALSE	FALSE
cg01403010	0.102498	1.46176	0.0701197	5.11703e-05	0.0499457	22	38609534	MAFF;MAFF;MAFF;MAFF	N_Shore	5'UTR;5'UTR;5'UTR;5'UTR	FALSE	FALSE	FALSE	TRUE	FALSE	FALSE		FALSE	FALSE
Abbreviations: SES = socioeconomic status; BMI = body mass index; Chr = Chromosome; DHS = DNase hypersensitive site; eQTM= expression quantitative trait methylation site.
aEstimate of mediation effect of each CpG site calculated as the product of the associations between adult SES and DNA methylation (Equation 1) and between DNA methylation and BMI (Equation 2), controlling for age, sex, race/ethnicity, current smoking status, and the first 5 genetic PCs.
bTotal effect of adult SES on BMI after adjusting for age, sex, race/ethnicity, current smoking status, and the first 5 genetic PCs (Model 1a).
cProportion of the total effect of adult SES on BMI explained by each CpG site.
dGenes mapped to each CpG site based on Illumina annotation files.
eGenomic features from Illumina annotation files: island = CpG Island; N_Shore = CpG Island North Shore defined as region 0-2kb upstream from a CpG Island start site; N_Shelf = CpG Island North Shelf defined as region 2-4kb upstream from a CpG Island start site;
S_Shore = CpG Island South Shore defined as region 0-2kb downstream of the stop site of a CpG Island; S_Shelf = CpG Island South Shelf defined as region 2-4kb downstream of the stop site of a CpG Island;
TSS200 = 0–200 bases upstream of the transcriptional start site; TSS1500 = 200–1500 bases upstream of the transcription start site; 5'UTR = within 5' untranslated region; Body = within gene body; 3'UTR = within 3' untranslated region.

## Sheet: Table S2
Table S2. Mediation analysis using the top 10 principal components (PCs) calculated from the 410 CpG mediators identified for the association between adult SES and BMI in Model 1a (N=1154)
Methylation PCa	Mediation Effect (95% CI)b	Mediation p-value	Total Effectc	Proportion Mediated (95% CI)d
PC1	0.389 (0.219, 0.625)	< 2.2E-16	1.46176	0.266 (0.144, 0.520)
PC2	-0.008 (-0.056, 0.025)	0.7034	1.46176
PC3	0.025 (-0.037, 0.097)	0.4356	1.46176
PC4	1.75E-04 (-0.027, 0.025)	0.9788	1.46176
PC5	0.066 (0.003, 0.157)	0.0368	1.46176	0.045 (0.002, 0.125)
PC6	0.171 (0.051, 0.318)	0.0032	1.46176	0.117 (0.037, 0.261)
PC7	0.047 (-0.015, 0.135)	0.142	1.46176
PC8	0.143 (0.036, 0.265)	0.0074	1.46176	0.098 (0.026, 0.214)
PC9	0.062 (-0.015, 0.152)	0.115	1.46176
PC10	0.067 (-0.036, 0.175)	0.2004	1.46176
Abbreviations: PC = principal component; SES = socioeconomic status; BMI = body mass index; CI = confidence interval.
aPCs constructed from the 410 identified CpG mediators for the association between adult SES and BMI in Model 1a.
bMediation effect and 95% confidence intervals estimated using non-parametric bootstrapping with 10,000 simulations.
cTotal effect of adult SES on BMI after adjusting for age, sex, race/ethnicity, current smoking status, and the first 5 genetic PCs (Model 1a).
dProportion of the total effect of adult SES on BMI explained by each methylation PC estimated using non-parameteric bootstrapping with 10,000 simulations.

## Sheet: Table S3
Table S3. Penalization-based high dimensional mediation analysis on the 410 CpG mediators identified for the association between adult SES and BMI in Model 1a (N=1154)
CpG	alphaa	betab	Total Effectc	Mediation Effectd	Proportion Mediatede	FDRf	Chr	Position	Nearest Gened	Location Relative to CpG Islandg	Reference Gene Groupg	eQTM	eQTM Associated Gene	CpG rank in univariate mediation analysis
cg23983783	0.174819	0.0221563	1.46176	0.00387334	0.00264978	0.0128092	13	32997294	N4BP2L1;N4BP2L1	N_Shelf	Body;Body	TRUE	KL;N4BP2L1	16
cg06192883	0.171949	0.28788	1.46176	0.0495007	0.0338637	0.0128092	15	52554171	MYO5C		Body	FALSE		5
cg25392060	0.167451	0.100799	1.46176	0.0168789	0.0115469	0.0128092	8	142297121		S_Shore		TRUE	DENND3;PTP4A3	12
cg17603909	0.162809	0.168954	1.46176	0.0275072	0.0188179	0.0128092	11	4509357	OR52K1		TSS1500	FALSE		20
cg14205864	-0.154546	-0.109192	1.46176	0.0168752	0.0115444	0.0128092	13	113841719	PCID2;PCID2;PCID2		Body;Body;Body	FALSE		40
Abbreviations: SES = socioeconomic status; BMI = body mass index;Chr = chromosome; eQTM = expression quantitative trait methylation site.
aAssociation between adult SES and DNA methylation adjusted for age, sex, race/ethnicity, current smoking status, and the first 5 genetic PCs (Model 1a).
bAssociation between DNA methylation levels at the CpG site and BMI adjusting for adult SES, age, sex, race/ethnicity, current smoking status, the first 5 genetic PCs, and the other 409 CpG sites identified in the epigenome-wide mediation analysis.
cTotal effect of adult SES on BMI after adjusting for age, sex, race/ethnicity, current smoking status, and the first 5 genetic PCs (Model 1a).
dEstimate of mediation effect of each CpG site calculated as the product of alpha and beta.
eProportion of the total effect of adult SES on BMI explained by each CpG site.
fFDR for the joint significance test.
gGenomic features from Illumina annotation files: island = CpG Island; N_Shore = CpG Island North Shore defined as region 0-2kb upstream from a CpG Island start site; N_Shelf = CpG Island North Shelf defined as region 2-4kb upstream from a CpG Island start site;
S_Shore = CpG Island South Shore defined as region 0-2kb downstream of the stop site of a CpG Island; S_Shelf = CpG Island South Shelf defined as region 2-4kb downstream of the stop site of a CpG Island;
TSS200 = 0–200 bases upstream of the transcriptional start site; TSS1500 = 200–1500 bases upstream of the transcription start site; 5'UTR = within 5' untranslated region; Body = within gene body; 3'UTR = within 3' untranslated region.

## Sheet: Table S4
Table S4. CpG mediators of the association between adult SES and BMI in females (n=586, Model 1a)
CpG	Mediation Effecta	Total Effectb	Proportion Mediatedc	Mediation p-value	Mediation FDR q-value	Chr	Position	Nearest Gened	Location Relative to CpG Islande	Reference Gene Groupe	DHSe	Enhancere	Promotere	Shore/Shelfe	CpG Islande	eQTM	eQTM Associated Gene	CpG rank in pooled analysis
cg10508317	0.512191	1.04517	0.490053	3.24524e-10	0.000130785	17	76355146	SOCS3	Island	Body	FALSE	FALSE	FALSE	FALSE	TRUE	FALSE		2
cg23581252	0.399925	1.04517	0.38264	3.10415e-08	0.00428643	6	32897912				FALSE	FALSE	FALSE	FALSE	FALSE	FALSE		47
cg15633603	0.3988	1.04517	0.381563	3.23467e-08	0.00434529	2	190399258				FALSE	TRUE	FALSE	FALSE	FALSE	FALSE		1
cg00510149	0.379411	1.04517	0.363012	7.23661e-08	0.00626113	11	10674966	MRVI1;MRVI1;MRVI1;MRVI1		5'UTR;TSS1500;5'UTR;5'UTR	FALSE	FALSE	TRUE	FALSE	FALSE	FALSE		19
cg23983783	0.372393	1.04517	0.356297	8.06235e-08	0.00649832	13	32997294	N4BP2L1;N4BP2L1	N_Shelf	Body;Body	FALSE	FALSE	FALSE	TRUE	FALSE	TRUE	N4BP2L1;KL	16
cg27637521	0.37006	1.04517	0.354065	1.10506e-07	0.0074224	17	76355202	SOCS3	Island	5'UTR	FALSE	FALSE	FALSE	FALSE	TRUE	FALSE		10
cg13274938	0.35215	1.04517	0.33693	2.18726e-07	0.0125925	17	38493822	RARA;RARA;RARA	N_Shelf	Body;Body;Body	FALSE	FALSE	FALSE	TRUE	FALSE	TRUE	CCR7	21
cg14541011	0.323055	1.04517	0.309092	7.42354e-07	0.0322597	9	135989682	RALGDS;RALGDS		Body;Body	FALSE	TRUE	FALSE	FALSE	FALSE	FALSE		180
cg26689186	0.321439	1.04517	0.307546	8.28333e-07	0.0346028	7	33301429	BBS9;BBS9;BBS9;BBS9		Body;Body;Body;Body	FALSE	TRUE	FALSE	FALSE	FALSE	FALSE		258
cg13958199	0.31608	1.04517	0.302418	9.52345e-07	0.03768	9	127018815	NEK6;NEK6;NEK6	N_Shore	TSS1500;TSS1500;TSS1500	TRUE	FALSE	TRUE	TRUE	FALSE	FALSE		308
cg01799418	0.308619	1.04517	0.29528	1.18448e-06	0.0426442	3	117428927				FALSE	TRUE	FALSE	FALSE	FALSE	FALSE		38
cg21542842	0.307083	1.04517	0.29381	1.37013e-06	0.046014	4	77899442	SEPT11		Body	FALSE	TRUE	FALSE	FALSE	FALSE	FALSE		142
Abbreviations: SES = socioeconomic status; BMI = body mass index; Chr = Chromosome; DHS = DNase hypersensitive site; eQTM= expression quantitative trait methylation site.
aEstimate of mediation effect of each CpG site calculated as the product of the associations between adult SES and DNA methylation (Equation 1) and between DNA methylation and BMI (Equation 2) among females, controlling for age, race/ethnicity, current smoking status, and the first 5 genetic PCs.
bTotal effect of adult SES on BMI among females controlling for age, race/ethnicity, current smoking status, and the first 5 genetic PCs (Model 1a).
cProportion of the total effect of adult SES on BMI explained by each CpG site among females.
dGenes mapped to each CpG site based on Illumina annotation files.
eGenomic features from Illumina annotation files: island = CpG Island; N_Shore = CpG Island North Shore defined as region 0-2kb upstream from a CpG Island start site; N_Shelf = CpG Island North Shelf defined as region 2-4kb upstream from a CpG Island start site;
S_Shore = CpG Island South Shore defined as region 0-2kb downstream of the stop site of a CpG Island; S_Shelf = CpG Island South Shelf defined as region 2-4kb downstream of the stop site of a CpG Island;
TSS200 = 0–200 bases upstream of the transcriptional start site; TSS1500 = 200–1500 bases upstream of the transcription start site; 5'UTR = within 5' untranslated region; Body = within gene body; 3'UTR = within 3' untranslated region.

## Sheet: Table S5
Table S5. CpG mediators of the association between adult SES and BMI in males (n=568, Model 1a)
CpG	Mediation Effecta	Total Effectb	Proportion Mediatedc	Mediation p-value	Mediation FDR q-value	Chr	Position	Nearest Gened	Location Relative to CpG Islande	Reference Gene Groupe	DHSe	Enhancere	Promotere	Shore/Shelfe	CpG Islande	eQTM	eQTM Associated Gene	CpG rank in pooled analysis
cg06836480	0.28848	1.8661	0.15459	2.19953e-08	0.00886156	2	169928251	DHRS9;DHRS9;DHRS9		TSS1500;5'UTR;5'UTR	FALSE	FALSE	TRUE	FALSE	FALSE	TRUE	DHRS9	14
cg07328987	0.258953	1.8661	0.138767	8.80661e-08	0.01515	13	47188916	LRCH1;LRCH1;LRCH1		Body;Body;Body	FALSE	TRUE	FALSE	FALSE	FALSE	FALSE		22
cg19769147	0.256626	1.8661	0.13752	1.20466e-07	0.0161779	14	105860954	PACS2;PACS2	N_Shelf	Body;Body	FALSE	FALSE	FALSE	TRUE	FALSE	FALSE		9
cg15633603	0.248456	1.8661	0.133142	2.23006e-07	0.0218624	2	190399258				FALSE	TRUE	FALSE	FALSE	FALSE	FALSE		1
cg16663980	0.239822	1.8661	0.128515	3.0529e-07	0.0245993	1	158809049	MNDA		5'UTR	FALSE	FALSE	FALSE	FALSE	FALSE	TRUE	AIM2	13
cg08448711	0.229844	1.8661	0.123168	6.53951e-07	0.0360711	10	92794806				FALSE	TRUE	FALSE	FALSE	FALSE	FALSE		435
cg16580391	0.231365	1.8661	0.123983	6.56725e-07	0.0361334	6	33084479	HLA-DPB2	N_Shore	Body	FALSE	FALSE	FALSE	TRUE	FALSE	FALSE		2624
cg24590708	0.227117	1.8661	0.121707	7.59258e-07	0.0382366	15	52554357	MYO5C		Body	TRUE	TRUE	FALSE	FALSE	FALSE	FALSE		50
cg06192883	0.217432	1.8661	0.116517	1.23073e-06	0.0447471	15	52554171	MYO5C		Body	TRUE	TRUE	FALSE	FALSE	FALSE	FALSE		5
cg13449368	0.216559	1.8661	0.116049	1.3098e-06	0.0455003	8	19496206	CSGALNACT1;CSGALNACT1		Body;5'UTR	FALSE	TRUE	FALSE	FALSE	FALSE	TRUE	CSGALNACT1	235
cg25392060	0.214603	1.8661	0.115001	1.31559e-06	0.0455528	8	142297121		S_Shore		TRUE	FALSE	FALSE	TRUE	FALSE	TRUE	PTP4A3;DENND3	12
cg26610247	0.214399	1.8661	0.114892	1.37137e-06	0.0460418	8	142297175		S_Shore		TRUE	FALSE	FALSE	TRUE	FALSE	TRUE	PTP4A3	18
Abbreviations: SES = socioeconomic status; BMI = body mass index; Chr = Chromosome; DHS = DNase hypersensitive site; eQTM= expression quantitative trait methylation site.
aEstimate of mediation effect of each CpG site calculated as the product of the associations between adult SES and DNA methylation (Equation 1) and between DNA methylation and BMI (Equation 2) among males, controlling for age, race/ethnicity, current smoking status, and the first 5 genetic PCs.
bTotal effect of adult SES on BMI among males after adjusting for age, race/ethnicity, current smoking status, and the first 5 genetic PCs (Model 1a).
cProportion of the total effect of adult SES on BMI explained by each CpG site among males.
dGenes mapped to each CpG site based on Illumina annotation files.
eGenomic features from Illumina annotation files: island = CpG Island; N_Shore = CpG Island North Shore defined as region 0-2kb upstream from a CpG Island start site; N_Shelf = CpG Island North Shelf defined as region 2-4kb upstream from a CpG Island start site;
S_Shore = CpG Island South Shore defined as region 0-2kb downstream of the stop site of a CpG Island; S_Shelf = CpG Island South Shelf defined as region 2-4kb downstream of the stop site of a CpG Island;
TSS200 = 0–200 bases upstream of the transcriptional start site; TSS1500 = 200–1500 bases upstream of the transcription start site; 5'UTR = within 5' untranslated region; Body = within gene body; 3'UTR = within 3' untranslated region.

## Sheet: Table S6
Table S6. CpG mediators of the association between neighborhood socioeconomic disadvantage and HDL-C in the full sample (n=1154, Model 2b)
CpG	Mediation Effecta	Total Effectb	Proportion Mediatedc	Mediation p-value	Mediation FDR q-value	Chr	Position	Nearest Gened	Location Relative to CpG Islande	Reference Gene Groupe	DHSe	Enhancere	Promotere	Shore/Shelfe	CpG Islande	eQTM	eQTM Associated Gene	Overlap with CpGs Involved in Monocyte Differentiation (Dekkers, et al., 2019)
cg22750001	-0.00334668	-0.0383823	0.0871931	1.96722e-08	0.00365271	11	58981095	MPEG1		TSS1500	FALSE	FALSE	TRUE	FALSE	FALSE	FALSE		TRUE
cg03254336	-0.00328577	-0.0383823	0.0856063	3.038e-08	0.00365271	10	114635839				FALSE	TRUE	FALSE	FALSE	FALSE	TRUE	TCF7L2	TRUE
cg18680181	-0.00324139	-0.0383823	0.0844499	3.23926e-08	0.00365271	14	35629311	KIAA0391		Body	TRUE	TRUE	FALSE	FALSE	FALSE	FALSE		TRUE
cg26283496	-0.00322938	-0.0383823	0.0841372	3.62773e-08	0.00365271	3	146269126				FALSE	TRUE	FALSE	FALSE	FALSE	FALSE		TRUE
cg04891040	-0.00310254	-0.0383823	0.0808324	6.95733e-08	0.00465856	16	66399929	CDH5		TSS1500	FALSE	FALSE	TRUE	FALSE	FALSE	FALSE		FALSE
cg05318454	-0.003089	-0.0383823	0.0804797	7.97386e-08	0.00484383	19	46117805	EML2	N_Shore	Body	TRUE	TRUE	FALSE	TRUE	FALSE	FALSE		FALSE
cg01704534	-0.00305366	-0.0383823	0.0795589	9.75921e-08	0.00509766	4	40518024	RBM47;RBM47		5'UTR;TSS200	FALSE	TRUE	TRUE	FALSE	FALSE	FALSE		TRUE
cg03128029	-0.00303491	-0.0383823	0.0790704	1.02376e-07	0.00515403	2	203143288	NOP58		Body	FALSE	TRUE	FALSE	FALSE	FALSE	FALSE		TRUE
cg20995564	-0.00300062	-0.0383823	0.0781772	1.20238e-07	0.00538071	2	145172035	ZEB2;ZEB2		Body;Body	FALSE	TRUE	FALSE	FALSE	FALSE	FALSE		FALSE
cg09464466	-0.00281201	-0.0383823	0.0732631	3.17311e-07	0.01051	2	47500335		S_Shore		FALSE	FALSE	FALSE	TRUE	FALSE	FALSE		FALSE
cg06792126	-0.00278855	-0.0383823	0.0726519	3.23941e-07	0.0106367	15	90365488				FALSE	TRUE	FALSE	FALSE	FALSE	FALSE		TRUE
cg10699171	-0.00277183	-0.0383823	0.0722163	3.7056e-07	0.0114685	6	24936965				FALSE	TRUE	FALSE	FALSE	FALSE	TRUE	FAM65B	TRUE
cg10426084	-0.00276938	-0.0383823	0.0721523	3.72709e-07	0.0115046	17	1640472	WDR81;WDR81;WDR81;WDR81	S_Shelf	Body;Body;Body;Body	TRUE	TRUE	FALSE	TRUE	FALSE	FALSE		TRUE
cg10762038	-0.00272701	-0.0383823	0.0710486	4.82741e-07	0.0131263	17	26728914	SLC46A1	N_Shelf	Body	FALSE	TRUE	FALSE	TRUE	FALSE	TRUE	LGALS9;UNC119;RPL23A;TIAF1;MYO18A	TRUE
cg20519581	-0.0026746	-0.0383823	0.0696831	6.09704e-07	0.0145754	20	48959844		N_Shore		FALSE	FALSE	FALSE	TRUE	FALSE	FALSE		TRUE
cg24048338	-0.00266934	-0.0383823	0.069546	6.16051e-07	0.0146388	8	43046482	HGSNAT		Body	TRUE	TRUE	FALSE	FALSE	FALSE	FALSE		TRUE
cg04062576	-0.00267194	-0.0383823	0.0696139	6.33276e-07	0.0148068	12	53496842	SOAT2		TSS1500	FALSE	FALSE	TRUE	FALSE	FALSE	FALSE		TRUE
cg06655216	-0.00265194	-0.0383823	0.0690926	6.91912e-07	0.0153406	12	89619329				FALSE	TRUE	FALSE	FALSE	FALSE	FALSE		TRUE
cg14205864	-0.00263188	-0.0383823	0.0685701	7.43955e-07	0.01577	13	113841719	PCID2;PCID2;PCID2		Body;Body;Body	TRUE	TRUE	FALSE	FALSE	FALSE	FALSE		TRUE
cg15345396	-0.00255247	-0.0383823	0.0665012	1.11176e-06	0.0197851	14	99928727	SETD3;SETD3		Body;Body	FALSE	TRUE	FALSE	FALSE	FALSE	FALSE		FALSE
cg22677556	-0.0025543	-0.0383823	0.0665489	1.12091e-06	0.0198686	1	12238390	TNFRSF1B		Body	TRUE	TRUE	FALSE	FALSE	FALSE	TRUE	TNFRSF8	FALSE
cg13605674	-0.00254478	-0.0383823	0.0663009	1.15886e-06	0.020208	3	196065328	TM4SF19		TSS200	TRUE	FALSE	TRUE	FALSE	FALSE	TRUE	TCTEX1D2	TRUE
cg08202226	-0.00253995	-0.0383823	0.066175	1.21204e-06	0.0206656	1	153896590	GATAD2B	S_Shore	TSS1500	FALSE	FALSE	TRUE	TRUE	FALSE	FALSE		FALSE
cg00859858	-0.00253285	-0.0383823	0.06599	1.25036e-06	0.0209828	1	37944257	ZC3H12A	S_Shelf	Body	FALSE	TRUE	FALSE	TRUE	FALSE	FALSE		TRUE
cg01618928	-0.00250815	-0.0383823	0.0653465	1.40454e-06	0.0226112	17	79870762	PCYT2;SIRT7	S_Shore	TSS1500;Body	TRUE	FALSE	TRUE	TRUE	FALSE	FALSE		FALSE
cg09075968	-0.00246056	-0.0383823	0.0641066	1.79309e-06	0.0261817	13	113841799	PCID2;PCID2;PCID2		Body;Body;Body	TRUE	TRUE	FALSE	FALSE	FALSE	TRUE	CUL4A	TRUE
cg17327171	-0.0024534	-0.0383823	0.06392	1.81181e-06	0.026337	2	161156221	RBMS1;RBMS1		Body;Body	FALSE	TRUE	FALSE	FALSE	FALSE	FALSE		TRUE
cg10892950	-0.00245034	-0.0383823	0.0638402	1.90838e-06	0.0271169	12	45626938	ANO6;ANO6;ANO6		Body;Body;Body	TRUE	TRUE	FALSE	FALSE	FALSE	FALSE		TRUE
cg21216258	-0.00242052	-0.0383823	0.0630633	2.23494e-06	0.0295123	9	140942584	CACNA1B	S_Shore	Body	FALSE	FALSE	FALSE	TRUE	FALSE	FALSE		FALSE
cg12167564	-0.00241369	-0.0383823	0.0628854	2.30572e-06	0.0299874	1	236047034				FALSE	FALSE	FALSE	FALSE	FALSE	FALSE		TRUE
cg22073152	-0.00240805	-0.0383823	0.0627385	2.43664e-06	0.0308297	1	198633497	PTPRC;PTPRC;PTPRC;PTPRC		Body;Body;Body;Body	FALSE	FALSE	FALSE	FALSE	FALSE	FALSE		FALSE
cg15732149	-0.00240671	-0.0383823	0.0627036	2.4621e-06	0.0309882	1	207509334	CD55;CD55		Body;Body	FALSE	FALSE	FALSE	FALSE	FALSE	FALSE		FALSE
cg06613738	-0.00235372	-0.0383823	0.0613231	3.03124e-06	0.0351269	16	15596423	C16orf45;C16orf45		Body;Body	TRUE	TRUE	FALSE	FALSE	FALSE	FALSE		FALSE
cg13157980	-0.00233511	-0.0383823	0.0608382	3.3186e-06	0.0369768	8	141599141	EIF2C2;EIF2C2		Body;Body	TRUE	FALSE	FALSE	FALSE	FALSE	TRUE	PTK2	TRUE
cg12184624	-0.00234218	-0.0383823	0.0610223	3.34648e-06	0.0371488	10	105239164	CALHM3		TSS200	TRUE	FALSE	TRUE	FALSE	FALSE	FALSE		FALSE
cg00511464	-0.00233803	-0.0383823	0.0609143	3.47744e-06	0.0379396	4	40518041	RBM47;RBM47		5'UTR;TSS200	FALSE	TRUE	TRUE	FALSE	FALSE	FALSE		FALSE
cg24964103	0.00232055	-0.0383823	NA	3.68253e-06	0.0391249	6	133035379	VNN1		TSS200	FALSE	FALSE	TRUE	FALSE	FALSE	TRUE	VNN1	FALSE
cg27407935	-0.00232072	-0.0383823	0.0604632	3.70149e-06	0.0392313	17	17723235	SREBF1;SREBF1	N_Shelf	Body;Body	TRUE	FALSE	FALSE	TRUE	FALSE	FALSE		FALSE
cg24475272	-0.00227245	-0.0383823	0.0592055	4.27393e-06	0.042668	4	140432613	SETD7		3'UTR	FALSE	FALSE	FALSE	FALSE	FALSE	FALSE		FALSE
cg08698943	-0.00228044	-0.0383823	0.0594139	4.44148e-06	0.0435996	10	3509758				TRUE	FALSE	FALSE	FALSE	FALSE	FALSE		FALSE
cg26577252	-0.00227541	-0.0383823	0.0592826	4.60631e-06	0.0444863	15	99212332	IGF1R		Body	TRUE	TRUE	FALSE	FALSE	FALSE	FALSE		FALSE
cg08998657	-0.00227393	-0.0383823	0.0592443	4.67888e-06	0.0448676	16	46893929				TRUE	TRUE	FALSE	FALSE	FALSE	TRUE	GPT2	TRUE
cg01391548	-0.00225408	-0.0383823	0.058727	5.0066e-06	0.0468278	10	97068696				TRUE	TRUE	FALSE	FALSE	FALSE	TRUE	PDLIM1	FALSE
Abbreviations: HDL-C = high-density lipoprotein cholesterol; Chr = Chromosome; DHS = DNase hypersensitive site; eQTM= expression quantitative trait methylation site.
aEstimate of mediation effect of each CpG site calculated as the product of the associations between neighborhood socioeconomic disadvantage and DNA methylation (Equation 1) and between DNA methylation and HDL-C (Equation 2), controlling for age, sex, race/ethnicity, current smoking status, lipid-lowering medication use, the first 5 genetic PCs, childhood SES, adult SES, and body mass index.
bTotal effect of neighborhood socioeconomic disadvantage on HDL-C after adjusting for age, sex, race/ethnicity, current smoking status, lipid-lowering medication use, the first 5 genetic PCs, childhood SES, adult SES, and body mass index (Model 2b).
cProportion of the total effect of neighborhood socioeconomic disadvantage on HDL-C explained by each CpG site.
dGenes mapped to each CpG site based on Illumina annotation files.
eGenomic features from Illumina annotation files: island = CpG Island; N_Shore = CpG Island North Shore defined as region 0-2kb upstream from a CpG Island start site; N_Shelf = CpG Island North Shelf defined as region 2-4kb upstream from a CpG Island start site;
S_Shore = CpG Island South Shore defined as region 0-2kb downstream of the stop site of a CpG Island; S_Shelf = CpG Island South Shelf defined as region 2-4kb downstream of the stop site of a CpG Island;
TSS200 = 0–200 bases upstream of the transcriptional start site; TSS1500 = 200–1500 bases upstream of the transcription start site; 5'UTR = within 5' untranslated region; Body = within gene body; 3'UTR = within 3' untranslated region.

## Sheet: Table S7
Table S7. Mediation analysis using the top 10 principal components (PCs) calculated from the 43 CpG mediators identified for the association between neighborhood socioeconomic disadvantage and HDL-C in Model 2b (N=1154)
Methylation PCa	mediation effect (95% CI)b	mediation p-value	Total effectc	Proportion mediated (95% CI)d
PC1	-6.85E-03 (-1.05E-02, -3.88E-03)	< 2.2E-16	-0.0383823	0.178 (0.099, 0.310)
PC2	-5.58E-04 (-1.99E-03, 4.25E-04)	0.287	-0.0383823
PC3	1.78E-05 (-1.03E-03, 1.08E-03)	0.9912	-0.0383823
PC4	-1.08E-04 (-8.33E-04, 4.05E-04)	0.7066	-0.0383823
PC5	1.99E-05 (-5.24E-04, 5.36E-04)	0.9752	-0.0383823
PC6	-8.16E-05 (-1.27E-03, 1.06E-03)	0.8796	-0.0383823
PC7	8.03E-04 (-1.02E-04, 2.22E-03)	0.097	-0.0383823
PC8	-4.11E-04 (-1.50E-03, 2.90E-04)	0.3008	-0.0383823
PC9	-2.09E-03 (-4.34E-03, -4.08E-04)	0.011	-0.0383823	0.055 (0.011, 0.120)
PC10	1.74E-04 (-1.11E-03, 1.53E-03)	0.7868	-0.0383823
Abbreviations: PC = principal component; HDL-C = high-density lipoprotein cholesterol; CI = confidence interval.
aPCs constructed from the 43 identified CpG mediators for the association between neighborhood socioeconomic disadvantage and HDL-C in Model 2b.
bMediation effect and 95% confidence intervals estimated using non-parametric bootstrapping with 10,000 simulations.
cTotal effect of neighborhood socioeconomic disadvantage on HDL-C after adjusting for age, sex, race/ethnicity, current smoking status, lipid-lowering medication use, the first 5 genetic PCs, childhood SES, adult SES, and body mass index (Model 2b).
dProportion of the total effect of neighborhood socioeconomic disadvantage on HDL-C explained by each methylation PC estimated using non-parameteric bootstrapping with 10,000 simulations.

## Sheet: Table S8
Table S8. Penalization-based high dimensional mediation analysis on the 43 CpG mediators identified for the association between neighborhood socioeconomic disadvantage and HDL-C in Model 2b (N=1154)
CpG	alphaa	betab	Total Effectc	Mediation Effectd	Proportion Mediatede	FDRf	Chr	Position	Nearest Gened	Location Relative to CpG Islandg	Reference Gene Groupg	eQTM	eQTM Associated Gene	CpG rank in univariate mediation analysis
cg22750001	-0.0868939	0.00570506	-0.0383823	-0.000495735	0.0129157	0.0054208	11	58981095	MPEG1		TSS1500	FALSE		1
cg24475272	-0.0592475	0.00445568	-0.0383823	-0.000263988	0.00687785	0.030236	4	140432613	SETD7		3'UTR	FALSE		39
cg18680181	-0.078743	0.00515962	-0.0383823	-0.000406284	0.0105852	0.03336	14	35629311	KIAA0391		Body	FALSE		3
Abbreviations: HDL-C = high-density lipoprotein cholesterol; Chr = chromosome; eQTM = expression quantitative trait methylation site.
aAssociation between neighborhood socioeconomic disadvantage and DNA methylation adjusted for age, sex, race/ethnicity, current smoking status, lipid-lowering medication use, the first 5 genetic PCs, childhood SES, adult SES, and body mass index (Model 2b).
bAssociation between DNA methylation and HDL-C adjusting for neighborhood socioeconomic disadvantage, age, sex, race/ethnicity, current smoking status, lipid-lowering medication use, the first 5 genetic PCs, childhood SES, adult SES, body mass index, and the other 42 potential CpG mediators identified in epigenome-wide mediation analysis.
cTotal effect of neighborhood socioeconomci disadvantage and HDL-C after adjusting for age, sex, race/ethnicity, current smoking status, lipid-lowering medication use, the first 5 genetic PCs, childhood SES, adult SES, and body mass index (Model 2b).
dEstimate of mediation effect of each CpG site calculated as the product of alpha and beta.
eProportion of the total effect of neighborhood socioeconomic disadvantage and HDL-C explained by each CpG site.
fFDR for the joint significance test.
gGenomic features from Illumina annotation files: island = CpG Island; N_Shore = CpG Island North Shore defined as region 0-2kb upstream from a CpG Island start site; N_Shelf = CpG Island North Shelf defined as region 2-4kb upstream from a CpG Island start site;
S_Shore = CpG Island South Shore defined as region 0-2kb downstream of the stop site of a CpG Island; S_Shelf = CpG Island South Shelf defined as region 2-4kb downstream of the stop site of a CpG Island;
TSS200 = 0–200 bases upstream of the transcriptional start site; TSS1500 = 200–1500 bases upstream of the transcription start site; 5'UTR = within 5' untranslated region; Body = within gene body; 3'UTR = within 3' untranslated region.
